# Supplementary material for: Improved chromosome-level genome assembly of the Glanville fritillary butterfly (Melitaea cinxia) integrating Pacific Biosciences long reads and a high-density linkage map
Source: Gigascience. 2022 Jan 12;11:giab097. doi: 10.1093/gigascience/giab097 (PMC8756199; doi:10.1093/gigascience/giab097)
Supplement: giab097_Supplemental_Files [file giab097_supplemental_files.zip]

Archive with 7 entries (7 files):
- AAI.html
- Cinxia_genome_manuscript_gigascience_23062021_final--final2.docx
- krona.html
- matrix.html
- Prioritized_gene_families.docx
- Supplementary_Figures.docx
- Supplementary_table1.xlsx
