# Supplementary material for: Improved chromosome-level genome assembly of the Glanville fritillary butterfly (Melitaea cinxia) integrating Pacific Biosciences long reads and a high-density linkage map
Source: Gigascience. 2022 Jan 12;11:giab097. doi: 10.1093/gigascience/giab097 (PMC8756199; doi:10.1093/gigascience/giab097)
Supplement: giab097_Supplemental_Files [file giab097_supplemental_files.zip › Supplementary_table1.xlsx]

## Sheet: Sheet1
	chromosome	genus	superfamily	coverage	perc_coverage	count
0	M01_B01_H21	DNA	Academ-1	5007	0.0225636	18
1	M01_B01_H21	DNA	CMC-Chapaev	944	0.00425405	2
2	M01_B01_H21	DNA	CMC-Transib	24963	0.112493	57
3	M01_B01_H21	DNA	Ginger-2	4685	0.0211125	4
4	M01_B01_H21	DNA	Maveric_Unknown	2394	0.0107883	10
5	M01_B01_H21	DNA	P	2383	0.0107388	5
6	M01_B01_H21	DNA	PIF-Harbing	14445	0.065095	66
7	M01_B01_H21	DNA	PIF-Spy	14907	0.067177	74
8	M01_B01_H21	DNA	PiggyBac	27739	0.125003	63
9	M01_B01_H21	DNA	Sola-1	58164	0.26211	186
10	M01_B01_H21	DNA	Sola-2	18584	0.083747	46
11	M01_B01_H21	DNA	TcMar-Fot1	34345	0.154772	149
12	M01_B01_H21	DNA	TcMar-Marin	221656	0.998871	933
13	M01_B01_H21	DNA	TcMar-Tc1	202941	0.914534	570
14	M01_B01_H21	DNA	TcMar-m44	18128	0.0816921	99
15	M01_B01_H21	DNA	Zator	1140	0.0051373	9
16	M01_B01_H21	DNA	hAT-Ac	22204	0.10006	47
17	M01_B01_H21	DNA	hAT-Tip100	5640	0.0254161	11
18	M01_B01_H21	DNA	hAT-hATm	67	0.000301929	1
19	M01_B01_H21	DNA	hAT-hATx	236	0.00106351	2
20	M01_B01_H21	LINE	CR1	252340	1.13715	632
21	M01_B01_H21	LINE	CR1-Zenon	165460	0.74563	670
22	M01_B01_H21	LINE	CRE	102058	0.459915	503
23	M01_B01_H21	LINE	Dong-R4	108029	0.486822	281
24	M01_B01_H21	LINE	I	163877	0.738496	370
25	M01_B01_H21	LINE	I-Jockey	38066	0.171541	91
26	M01_B01_H21	LINE	L1	11867	0.0534775	139
27	M01_B01_H21	LINE	L1-Tx1	19285	0.086906	64
28	M01_B01_H21	LINE	L2	567478	2.55729	2087
29	M01_B01_H21	LINE	Penelope	24395	0.109934	184
30	M01_B01_H21	LINE	Proto2	66644	0.300325	173
31	M01_B01_H21	LINE	R1	260069	1.17198	542
32	M01_B01_H21	LINE	R1-LOA	54463	0.245432	83
33	M01_B01_H21	LINE	R2	202	0.000910294	2
34	M01_B01_H21	LINE	RTE	29535	0.133097	213
35	M01_B01_H21	LINE	RTE-BovB	177544	0.800085	661
36	M01_B01_H21	LINE	RTE-RTE	581502	2.62048	2539
37	M01_B01_H21	LINE	RTE-X	25572	0.115238	41
38	M01_B01_H21	LINE	Tad1	622	0.00280298	1
39	M01_B01_H21	LINE	Unknown	2776886	12.5138	14956
40	M01_B01_H21	LTR	Copia	235	0.001059	1
41	M01_B01_H21	LTR	DIRS	555	0.00250105	2
42	M01_B01_H21	LTR	Gypsy	199230	0.897811	279
43	M01_B01_H21	LTR	Pao	74368	0.335132	88
44	M01_B01_H21	RC	Helitron	2259561	10.1825	10766
45	M01_B01_H21	SINE	SINE	436110	1.96529	2449
46	M02_B04_H01a	DNA	Academ-1	1686	0.0089026	8
47	M02_B04_H01a	DNA	CMC-Transib	27370	0.144522	69
48	M02_B04_H01a	DNA	Ginger-2	3263	0.0172297	2
49	M02_B04_H01a	DNA	Kolobok-Hyd	61	0.000322099	1
50	M02_B04_H01a	DNA	MULE-MuDR	1810	0.00955736	5
51	M02_B04_H01a	DNA	P	1379	0.00728155	3
52	M02_B04_H01a	DNA	PIF-Harbing	13327	0.0703707	51
53	M02_B04_H01a	DNA	PIF-Spy	8140	0.0429817	61
54	M02_B04_H01a	DNA	PiggyBac	32880	0.173617	57
55	M02_B04_H01a	DNA	Sola-1	28756	0.151841	125
56	M02_B04_H01a	DNA	Sola-2	8246	0.0435414	27
57	M02_B04_H01a	DNA	TcMar-Fot1	22066	0.116515	157
58	M02_B04_H01a	DNA	TcMar-Marin	141742	0.748442	714
59	M02_B04_H01a	DNA	TcMar-Tc1	116810	0.616793	385
60	M02_B04_H01a	DNA	TcMar-m44	13638	0.0720129	70
61	M02_B04_H01a	DNA	Zator	1290	0.0068116	9
62	M02_B04_H01a	DNA	hAT-Ac	20561	0.108568	30
63	M02_B04_H01a	DNA	hAT-Tip100	3043	0.016068	9
64	M02_B04_H01a	DNA	hAT-hATm	1419	0.00749276	4
65	M02_B04_H01a	DNA	hAT-hATx	497	0.00262431	5
66	M02_B04_H01a	LINE	CR1	172653	0.911661	411
67	M02_B04_H01a	LINE	CR1-Zenon	138422	0.730911	529
68	M02_B04_H01a	LINE	CRE	63876	0.337285	337
69	M02_B04_H01a	LINE	Dong-R4	73979	0.390632	158
70	M02_B04_H01a	LINE	I	164169	0.866863	353
71	M02_B04_H01a	LINE	I-Jockey	37354	0.197241	74
72	M02_B04_H01a	LINE	L1	12433	0.0656501	137
73	M02_B04_H01a	LINE	L1-Tx1	8713	0.0460073	33
74	M02_B04_H01a	LINE	L2	478948	2.52899	1778
75	M02_B04_H01a	LINE	Penelope	23930	0.126358	180
76	M02_B04_H01a	LINE	Proto2	43981	0.232233	125
77	M02_B04_H01a	LINE	R1	152335	0.804376	370
78	M02_B04_H01a	LINE	R1-LOA	44576	0.235375	58
79	M02_B04_H01a	LINE	R2	148	0.000781486	2
80	M02_B04_H01a	LINE	RTE	23857	0.125972	180
81	M02_B04_H01a	LINE	RTE-BovB	148781	0.78561	437
82	M02_B04_H01a	LINE	RTE-RTE	419747	2.21639	1926
83	M02_B04_H01a	LINE	RTE-X	20846	0.110073	29
84	M02_B04_H01a	LINE	Tad1	107	0.000564993	2
85	M02_B04_H01a	LINE	Unknown	2290313	12.0936	12601
86	M02_B04_H01a	LTR	Copia	78	0.000411864	1
87	M02_B04_H01a	LTR	Gypsy	151544	0.800199	215
88	M02_B04_H01a	LTR	Pao	84024	0.443673	93
89	M02_B04_H01a	RC	Helitron	1707489	9.01607	7908
90	M02_B04_H01a	SINE	SINE	417157	2.20272	2310
91	M03_B15_H11	DNA	Academ-1	1160	0.00584315	7
92	M03_B15_H11	DNA	CMC-Chapaev	635	0.00319862	2
93	M03_B15_H11	DNA	CMC-Transib	13911	0.0700725	50
94	M03_B15_H11	DNA	Ginger-2	3435	0.0173028	6
95	M03_B15_H11	DNA	MULE-MuDR	168	0.00084625	1
96	M03_B15_H11	DNA	P	1030	0.00518832	4
97	M03_B15_H11	DNA	PIF-Harbing	11613	0.058497	25
98	M03_B15_H11	DNA	PIF-Spy	10955	0.0551825	76
99	M03_B15_H11	DNA	PiggyBac	26381	0.132886	54
100	M03_B15_H11	DNA	Sola-1	39116	0.197035	146
101	M03_B15_H11	DNA	Sola-2	16100	0.0810989	27
102	M03_B15_H11	DNA	TcMar-Fot1	31828	0.160324	129
103	M03_B15_H11	DNA	TcMar-Marin	143184	0.721246	755
104	M03_B15_H11	DNA	TcMar-Tc1	142089	0.715731	419
105	M03_B15_H11	DNA	TcMar-m44	19437	0.0979081	87
106	M03_B15_H11	DNA	Zator	3412	0.0171869	16
107	M03_B15_H11	DNA	hAT-Ac	16901	0.0851337	32
108	M03_B15_H11	DNA	hAT-Tip100	1785	0.0089914	9
109	M03_B15_H11	DNA	hAT-hATx	2871	0.0144618	2
110	M03_B15_H11	LINE	CR1	181728	0.9154	431
111	M03_B15_H11	LINE	CR1-Zenon	144095	0.725835	571
112	M03_B15_H11	LINE	CRE	82809	0.417126	375
113	M03_B15_H11	LINE	Dong-R4	63570	0.320215	191
114	M03_B15_H11	LINE	I	181313	0.91331	438
115	M03_B15_H11	LINE	I-Jockey	31142	0.156868	66
116	M03_B15_H11	LINE	L1	12998	0.0654735	142
117	M03_B15_H11	LINE	L1-Tx1	6593	0.0332103	33
118	M03_B15_H11	LINE	L2	461154	2.32293	1777
119	M03_B15_H11	LINE	Penelope	24464	0.12323	177
120	M03_B15_H11	LINE	Proto2	43577	0.219506	127
121	M03_B15_H11	LINE	R1	215029	1.08314	399
122	M03_B15_H11	LINE	R1-LOA	72967	0.367549	77
123	M03_B15_H11	LINE	R2	10	5.0372e-05	1
124	M03_B15_H11	LINE	R2-NeSL	805	0.00405495	1
125	M03_B15_H11	LINE	RTE	28238	0.14224	193
126	M03_B15_H11	LINE	RTE-BovB	159961	0.805756	524
127	M03_B15_H11	LINE	RTE-RTE	466355	2.34912	2003
128	M03_B15_H11	LINE	RTE-X	21168	0.106627	28
129	M03_B15_H11	LINE	Unknown	2499616	12.5911	13661
130	M03_B15_H11	LTR	Copia	5102	0.0256998	4
131	M03_B15_H11	LTR	DIRS	7777	0.0391743	5
132	M03_B15_H11	LTR	Gypsy	228247	1.14973	267
133	M03_B15_H11	LTR	Pao	116244	0.585544	102
134	M03_B15_H11	RC	Helitron	1900152	9.57145	8702
135	M03_B15_H11	SINE	SINE	436673	2.19961	2464
136	M04_B12_H19a	DNA	Academ-1	2532	0.0141806	6
137	M04_B12_H19a	DNA	CMC-Transib	11037	0.0618133	55
138	M04_B12_H19a	DNA	Ginger-2	6346	0.0355411	9
139	M04_B12_H19a	DNA	Maveric_Unknown	146	0.00081768	2
140	M04_B12_H19a	DNA	P	640	0.00358435	3
141	M04_B12_H19a	DNA	PIF-Harbing	4236	0.0237239	32
142	M04_B12_H19a	DNA	PIF-Spy	13499	0.0756018	78
143	M04_B12_H19a	DNA	PiggyBac	37170	0.208172	64
144	M04_B12_H19a	DNA	Sola-1	50536	0.283029	129
145	M04_B12_H19a	DNA	Sola-2	5265	0.0294869	25
146	M04_B12_H19a	DNA	TcMar-Fot1	25142	0.140809	113
147	M04_B12_H19a	DNA	TcMar-Marin	150872	0.844966	754
148	M04_B12_H19a	DNA	TcMar-Tc1	113536	0.635864	337
149	M04_B12_H19a	DNA	TcMar-m44	13500	0.0756074	49
150	M04_B12_H19a	DNA	Zator	316	0.00176977	2
151	M04_B12_H19a	DNA	hAT-Ac	18265	0.102294	23
152	M04_B12_H19a	DNA	hAT-Charlie	196	0.00109771	1
153	M04_B12_H19a	DNA	hAT-Tip100	5418	0.0303438	5
154	M04_B12_H19a	DNA	hAT-hATm	115	0.000644063	1
155	M04_B12_H19a	LINE	CR1	174169	0.975442	452
156	M04_B12_H19a	LINE	CR1-Zenon	141404	0.79194	508
157	M04_B12_H19a	LINE	CRE	72159	0.40413	339
158	M04_B12_H19a	LINE	Dong-R4	54118	0.303091	149
159	M04_B12_H19a	LINE	I	101987	0.571183	352
160	M04_B12_H19a	LINE	I-Jockey	20275	0.113551	52
161	M04_B12_H19a	LINE	L1	13052	0.0730984	147
162	M04_B12_H19a	LINE	L1-Tx1	6166	0.034533	28
163	M04_B12_H19a	LINE	L2	504727	2.82675	1765
164	M04_B12_H19a	LINE	Penelope	26532	0.148594	190
165	M04_B12_H19a	LINE	Proto2	36004	0.201642	118
166	M04_B12_H19a	LINE	R1	181272	1.01522	379
167	M04_B12_H19a	LINE	R1-LOA	52785	0.295625	54
168	M04_B12_H19a	LINE	RTE	27243	0.152576	195
169	M04_B12_H19a	LINE	RTE-BovB	166453	0.932229	478
170	M04_B12_H19a	LINE	RTE-RTE	436358	2.44385	1916
171	M04_B12_H19a	LINE	RTE-X	19688	0.110264	28
172	M04_B12_H19a	LINE	Unknown	2280132	12.77	12579
173	M04_B12_H19a	LTR	Copia	4810	0.0269387	3
174	M04_B12_H19a	LTR	DIRS	6251	0.035009	7
175	M04_B12_H19a	LTR	Gypsy	184617	1.03396	227
176	M04_B12_H19a	LTR	Pao	134455	0.753022	102
177	M04_B12_H19a	RC	Helitron	1677793	9.39657	7831
178	M04_B12_H19a	SINE	SINE	426767	2.39013	2423
179	M05_B06_H03	DNA	Academ-1	231	0.0013493	2
180	M05_B06_H03	DNA	CMC-Transib	9830	0.0574185	60
181	M05_B06_H03	DNA	Ginger-2	1647	0.00962037	1
182	M05_B06_H03	DNA	Maveric_Unknown	7231	0.0422373	2
183	M05_B06_H03	DNA	PIF-Harbing	11962	0.0698718	46
184	M05_B06_H03	DNA	PIF-Spy	6434	0.0375819	53
185	M05_B06_H03	DNA	PiggyBac	48952	0.285936	69
186	M05_B06_H03	DNA	Sola-1	48762	0.284826	120
187	M05_B06_H03	DNA	Sola-2	6593	0.0385107	15
188	M05_B06_H03	DNA	TcMar-Fot1	22323	0.130392	146
189	M05_B06_H03	DNA	TcMar-Marin	122212	0.713858	660
190	M05_B06_H03	DNA	TcMar-Tc1	117342	0.685412	335
191	M05_B06_H03	DNA	TcMar-m44	7525	0.0439546	46
192	M05_B06_H03	DNA	Zator	387	0.00226052	6
193	M05_B06_H03	DNA	hAT-Ac	18224	0.106449	35
194	M05_B06_H03	DNA	hAT-Tip100	1100	0.00642526	8
195	M05_B06_H03	DNA	hAT-hATx	163	0.000952107	2
196	M05_B06_H03	LINE	CR1	145550	0.850179	395
197	M05_B06_H03	LINE	CR1-Zenon	114669	0.669798	498
198	M05_B06_H03	LINE	CRE	68526	0.40027	371
199	M05_B06_H03	LINE	Dong-R4	49426	0.288705	144
200	M05_B06_H03	LINE	I	90362	0.527818	334
201	M05_B06_H03	LINE	I-Jockey	37890	0.221321	57
202	M05_B06_H03	LINE	L1	11292	0.0659582	125
203	M05_B06_H03	LINE	L1-Tx1	5215	0.0304616	33
204	M05_B06_H03	LINE	L2	419837	2.45233	1579
205	M05_B06_H03	LINE	Penelope	31032	0.181262	189
206	M05_B06_H03	LINE	Proto2	35935	0.209902	129
207	M05_B06_H03	LINE	R1	170178	0.994035	375
208	M05_B06_H03	LINE	R1-LOA	21001	0.12267	41
209	M05_B06_H03	LINE	R2	266	0.00155375	2
210	M05_B06_H03	LINE	RTE	25703	0.150135	192
211	M05_B06_H03	LINE	RTE-BovB	129177	0.754542	489
212	M05_B06_H03	LINE	RTE-RTE	378795	2.2126	1778
213	M05_B06_H03	LINE	RTE-X	20128	0.117571	25
214	M05_B06_H03	LINE	Unknown	2080627	12.1532	11690
215	M05_B06_H03	LTR	Copia	35	0.00020444	1
216	M05_B06_H03	LTR	DIRS	3369	0.0196788	1
217	M05_B06_H03	LTR	Gypsy	183155	1.06984	219
218	M05_B06_H03	LTR	Pao	105432	0.615844	103
219	M05_B06_H03	RC	Helitron	1413943	8.25905	7006
220	M05_B06_H03	SINE	SINE	417875	2.44087	2386
221	M06_B05_H10a	DNA	Academ-1	1456	0.00699096	8
222	M06_B05_H10a	DNA	CMC-Transib	16419	0.0788356	60
223	M06_B05_H10a	DNA	Ginger-2	6539	0.0313969	4
224	M06_B05_H10a	DNA	Maveric_Unknown	70	0.000336104	1
225	M06_B05_H10a	DNA	PIF-Harbing	10105	0.048519	62
226	M06_B05_H10a	DNA	PIF-Spy	10905	0.0523602	72
227	M06_B05_H10a	DNA	PiggyBac	28188	0.135344	69
228	M06_B05_H10a	DNA	Sola-1	43661	0.209638	120
229	M06_B05_H10a	DNA	Sola-2	10132	0.0486486	33
230	M06_B05_H10a	DNA	TcMar-Fot1	32740	0.157201	150
231	M06_B05_H10a	DNA	TcMar-Marin	182243	0.875037	816
232	M06_B05_H10a	DNA	TcMar-Tc1	162149	0.778556	438
233	M06_B05_H10a	DNA	TcMar-m44	10432	0.0500891	54
234	M06_B05_H10a	DNA	Zator	872	0.00418689	8
235	M06_B05_H10a	DNA	hAT-Ac	22955	0.110218	34
236	M06_B05_H10a	DNA	hAT-Tip100	246	0.00118117	3
237	M06_B05_H10a	DNA	hAT-hATx	2793	0.0134105	1
238	M06_B05_H10a	LINE	CR1	217821	1.04586	471
239	M06_B05_H10a	LINE	CR1-Zenon	162093	0.778287	592
240	M06_B05_H10a	LINE	CRE	94683	0.454619	389
241	M06_B05_H10a	LINE	Dong-R4	89178	0.428187	181
242	M06_B05_H10a	LINE	I	147238	0.706961	417
243	M06_B05_H10a	LINE	I-Jockey	31174	0.149681	78
244	M06_B05_H10a	LINE	L1	11369	0.0545881	151
245	M06_B05_H10a	LINE	L1-Tx1	10014	0.0480821	37
246	M06_B05_H10a	LINE	L2	530000	2.54479	1959
247	M06_B05_H10a	LINE	Penelope	43310	0.207952	224
248	M06_B05_H10a	LINE	Proto2	44757	0.2149	137
249	M06_B05_H10a	LINE	R1	218757	1.05036	463
250	M06_B05_H10a	LINE	R1-LOA	51864	0.249024	73
251	M06_B05_H10a	LINE	R2	345	0.00165651	3
252	M06_B05_H10a	LINE	RTE	28376	0.136247	215
253	M06_B05_H10a	LINE	RTE-BovB	197285	0.947261	569
254	M06_B05_H10a	LINE	RTE-RTE	432309	2.07572	2095
255	M06_B05_H10a	LINE	RTE-X	31504	0.151266	39
256	M06_B05_H10a	LINE	Unknown	2604376	12.5049	14077
257	M06_B05_H10a	LTR	Copia	235	0.00112835	1
258	M06_B05_H10a	LTR	Gypsy	179263	0.860728	264
259	M06_B05_H10a	LTR	Pao	125780	0.603931	123
260	M06_B05_H10a	RC	Helitron	1903662	9.1404	8996
261	M06_B05_H10a	SINE	SINE	474489	2.27825	2740
262	M07_B18_H16	DNA	Academ-1	1172	0.00701913	5
263	M07_B18_H16	DNA	CMC-Transib	14291	0.085589	39
264	M07_B18_H16	DNA	Ginger-2	3305	0.0197937	2
265	M07_B18_H16	DNA	Maveric_Unknown	262	0.00156912	2
266	M07_B18_H16	DNA	P	651	0.00389885	3
267	M07_B18_H16	DNA	PIF-Harbing	7646	0.045792	51
268	M07_B18_H16	DNA	PIF-Spy	12819	0.0767732	71
269	M07_B18_H16	DNA	PiggyBac	34531	0.206807	67
270	M07_B18_H16	DNA	Sola-1	35354	0.211736	118
271	M07_B18_H16	DNA	Sola-2	5113	0.0306218	34
272	M07_B18_H16	DNA	TcMar-Fot1	23589	0.141275	149
273	M07_B18_H16	DNA	TcMar-Marin	113176	0.677813	640
274	M07_B18_H16	DNA	TcMar-Tc1	84660	0.50703	316
275	M07_B18_H16	DNA	TcMar-m44	11338	0.0679035	55
276	M07_B18_H16	DNA	Zator	414	0.00247945	5
277	M07_B18_H16	DNA	hAT-Ac	25611	0.153385	28
278	M07_B18_H16	DNA	hAT-Tip100	869	0.00520446	7
279	M07_B18_H16	DNA	hAT-hATm	93	0.000556979	3
280	M07_B18_H16	DNA	hAT-hATx	2955	0.0176975	3
281	M07_B18_H16	LINE	CR1	205912	1.23321	418
282	M07_B18_H16	LINE	CR1-Zenon	117325	0.702661	496
283	M07_B18_H16	LINE	CRE	62655	0.375242	311
284	M07_B18_H16	LINE	Dong-R4	71585	0.428724	181
285	M07_B18_H16	LINE	I	83970	0.502898	338
286	M07_B18_H16	LINE	I-Jockey	37002	0.221606	60
287	M07_B18_H16	LINE	L1	12703	0.0760785	125
288	M07_B18_H16	LINE	L1-Tx1	7796	0.0466904	28
289	M07_B18_H16	LINE	L2	430686	2.57939	1702
290	M07_B18_H16	LINE	Penelope	31157	0.1866	202
291	M07_B18_H16	LINE	Proto2	42256	0.253072	134
292	M07_B18_H16	LINE	R1	184353	1.10409	372
293	M07_B18_H16	LINE	R1-LOA	42523	0.254671	55
294	M07_B18_H16	LINE	R2	450	0.00269506	3
295	M07_B18_H16	LINE	RTE	21228	0.127135	179
296	M07_B18_H16	LINE	RTE-BovB	140329	0.840433	487
297	M07_B18_H16	LINE	RTE-RTE	339888	2.03559	1775
298	M07_B18_H16	LINE	RTE-X	17800	0.106604	31
299	M07_B18_H16	LINE	Unknown	2193562	13.1373	11999
300	M07_B18_H16	LTR	Copia	558	0.00334187	2
301	M07_B18_H16	LTR	DIRS	9446	0.0565722	3
302	M07_B18_H16	LTR	Gypsy	156722	0.938611	208
303	M07_B18_H16	LTR	Pao	113050	0.677058	97
304	M07_B18_H16	RC	Helitron	1567719	9.38909	7494
305	M07_B18_H16	SINE	SINE	414336	2.48147	2353
306	M08_B17_H15	DNA	Academ-1	4181	0.0234403	14
307	M08_B17_H15	DNA	CMC-Chapaev	1155	0.00647538	6
308	M08_B17_H15	DNA	CMC-Transib	17026	0.0954544	51
309	M08_B17_H15	DNA	Ginger-2	3063	0.0171724	3
310	M08_B17_H15	DNA	Maveric_Unknown	905	0.00507378	4
311	M08_B17_H15	DNA	P	178	0.000997937	2
312	M08_B17_H15	DNA	PIF-Harbing	12672	0.0710441	49
313	M08_B17_H15	DNA	PIF-Spy	14378	0.0806086	69
314	M08_B17_H15	DNA	PiggyBac	46361	0.259918	75
315	M08_B17_H15	DNA	Sola-1	50878	0.285242	135
316	M08_B17_H15	DNA	Sola-2	6067	0.034014	25
317	M08_B17_H15	DNA	TcMar-Fot1	22600	0.126704	131
318	M08_B17_H15	DNA	TcMar-Marin	147059	0.82447	802
319	M08_B17_H15	DNA	TcMar-Tc1	98715	0.553435	365
320	M08_B17_H15	DNA	TcMar-m44	18836	0.105602	67
321	M08_B17_H15	DNA	Zator	359	0.00201269	1
322	M08_B17_H15	DNA	hAT-Ac	23762	0.133219	39
323	M08_B17_H15	DNA	hAT-Tip100	1589	0.00890855	5
324	M08_B17_H15	DNA	hAT-hATx	305	0.00170995	3
325	M08_B17_H15	LINE	CR1	176785	0.991125	447
326	M08_B17_H15	LINE	CR1-Zenon	127837	0.716704	514
327	M08_B17_H15	LINE	CRE	62602	0.350971	328
328	M08_B17_H15	LINE	Dong-R4	53116	0.297789	159
329	M08_B17_H15	LINE	I	98239	0.550766	356
330	M08_B17_H15	LINE	I-Jockey	26920	0.150924	72
331	M08_B17_H15	LINE	L1	11441	0.0641427	127
332	M08_B17_H15	LINE	L1-Tx1	7754	0.0434719	41
333	M08_B17_H15	LINE	L2	466396	2.6148	1764
334	M08_B17_H15	LINE	Penelope	34904	0.195685	196
335	M08_B17_H15	LINE	Proto2	52645	0.295148	139
336	M08_B17_H15	LINE	R1	169777	0.951836	374
337	M08_B17_H15	LINE	R1-LOA	49752	0.278929	60
338	M08_B17_H15	LINE	R2	144	0.00080732	2
339	M08_B17_H15	LINE	RTE	28162	0.157887	209
340	M08_B17_H15	LINE	RTE-BovB	183604	1.02936	526
341	M08_B17_H15	LINE	RTE-RTE	404548	2.26805	1965
342	M08_B17_H15	LINE	RTE-X	22493	0.126104	35
343	M08_B17_H15	LINE	Unknown	2303760	12.9158	12746
344	M08_B17_H15	LTR	DIRS	24	0.000134553	1
345	M08_B17_H15	LTR	Gypsy	186840	1.0475	233
346	M08_B17_H15	LTR	Pao	155312	0.870739	134
347	M08_B17_H15	RC	Helitron	1716861	9.62539	7969
348	M08_B17_H15	SINE	SINE	424848	2.38186	2473
349	M09_B10_H20a	DNA	Academ-1	1644	0.00887746	8
350	M09_B10_H20a	DNA	CMC-Chapaev	2061	0.0111292	1
351	M09_B10_H20a	DNA	CMC-Transib	25125	0.135673	66
352	M09_B10_H20a	DNA	Ginger-2	1923	0.010384	2
353	M09_B10_H20a	DNA	Maveric_Unknown	35	0.000188997	1
354	M09_B10_H20a	DNA	P	201	0.00108538	1
355	M09_B10_H20a	DNA	PIF-Harbing	8462	0.0456941	40
356	M09_B10_H20a	DNA	PIF-Spy	7828	0.0422705	47
357	M09_B10_H20a	DNA	PiggyBac	33470	0.180735	60
358	M09_B10_H20a	DNA	Sola-1	22455	0.121255	97
359	M09_B10_H20a	DNA	Sola-2	18488	0.0998337	26
360	M09_B10_H20a	DNA	TcMar-Fot1	30687	0.165707	127
361	M09_B10_H20a	DNA	TcMar-Marin	123034	0.664373	645
362	M09_B10_H20a	DNA	TcMar-Tc1	102607	0.554069	373
363	M09_B10_H20a	DNA	TcMar-m44	17422	0.0940773	78
364	M09_B10_H20a	DNA	Zator	592	0.00319675	5
365	M09_B10_H20a	DNA	hAT-Ac	17807	0.0961563	37
366	M09_B10_H20a	DNA	hAT-Tip100	1112	0.00600471	8
367	M09_B10_H20a	LINE	CR1	170030	0.918148	380
368	M09_B10_H20a	LINE	CR1-Zenon	153269	0.82764	568
369	M09_B10_H20a	LINE	CRE	71645	0.386877	341
370	M09_B10_H20a	LINE	Dong-R4	34133	0.184315	132
371	M09_B10_H20a	LINE	I	102109	0.55138	343
372	M09_B10_H20a	LINE	I-Jockey	33091	0.178689	67
373	M09_B10_H20a	LINE	L1	10900	0.0588591	124
374	M09_B10_H20a	LINE	L1-Tx1	6203	0.0334957	26
375	M09_B10_H20a	LINE	L2	436872	2.35907	1729
376	M09_B10_H20a	LINE	PLE_Unknown	51	0.000275396	3
377	M09_B10_H20a	LINE	Penelope	26792	0.144675	192
378	M09_B10_H20a	LINE	Proto2	35634	0.192421	104
379	M09_B10_H20a	LINE	R1	176750	0.954435	342
380	M09_B10_H20a	LINE	R1-LOA	45445	0.245399	60
381	M09_B10_H20a	LINE	RTE	30935	0.167046	195
382	M09_B10_H20a	LINE	RTE-BovB	157834	0.85229	456
383	M09_B10_H20a	LINE	RTE-RTE	393749	2.12621	1827
384	M09_B10_H20a	LINE	RTE-X	20216	0.109165	29
385	M09_B10_H20a	LINE	Tad1	156	0.000842387	2
386	M09_B10_H20a	LINE	Unknown	2239025	12.0905	12100
387	M09_B10_H20a	LTR	Copia	819	0.00442253	3
388	M09_B10_H20a	LTR	Gypsy	132503	0.715505	203
389	M09_B10_H20a	LTR	Pao	128162	0.692064	103
390	M09_B10_H20a	RC	Helitron	1626361	8.78221	7643
391	M09_B10_H20a	SINE	SINE	413898	2.23501	2376
392	M10_B09_H06a	DNA	Academ-1	2963	0.0159905	13
393	M10_B09_H06a	DNA	CMC-Chapaev	1010	0.00545068	5
394	M10_B09_H06a	DNA	CMC-Transib	14977	0.0808265	57
395	M10_B09_H06a	DNA	Ginger-2	2029	0.0109499	5
396	M10_B09_H06a	DNA	Kolobok-Hyd	116	0.000626018	1
397	M10_B09_H06a	DNA	Maveric_Unknown	7089	0.0382573	1
398	M10_B09_H06a	DNA	P	1165	0.00628717	7
399	M10_B09_H06a	DNA	PIF-Harbing	9749	0.0526125	52
400	M10_B09_H06a	DNA	PIF-Spy	15701	0.0847338	67
401	M10_B09_H06a	DNA	PiggyBac	19505	0.105263	51
402	M10_B09_H06a	DNA	Sola-1	38370	0.207072	133
403	M10_B09_H06a	DNA	Sola-2	12886	0.069542	29
404	M10_B09_H06a	DNA	TcMar-Fot1	39767	0.214611	166
405	M10_B09_H06a	DNA	TcMar-Marin	143913	0.776657	816
406	M10_B09_H06a	DNA	TcMar-Tc1	102804	0.554803	367
407	M10_B09_H06a	DNA	TcMar-m44	12053	0.0650466	65
408	M10_B09_H06a	DNA	Zator	1019	0.00549925	5
409	M10_B09_H06a	DNA	hAT-Ac	44954	0.242604	55
410	M10_B09_H06a	DNA	hAT-Tip100	2256	0.012175	10
411	M10_B09_H06a	DNA	hAT-hATm	20	0.000107934	1
412	M10_B09_H06a	DNA	hAT-hATx	113	0.000609828	1
413	M10_B09_H06a	LINE	CR1	206152	1.11254	475
414	M10_B09_H06a	LINE	CR1-Zenon	135366	0.730531	546
415	M10_B09_H06a	LINE	CRE	53111	0.286625	316
416	M10_B09_H06a	LINE	Dong-R4	69397	0.374516	185
417	M10_B09_H06a	LINE	I	125459	0.677066	389
418	M10_B09_H06a	LINE	I-Jockey	29504	0.159225	60
419	M10_B09_H06a	LINE	L1	14301	0.0771784	140
420	M10_B09_H06a	LINE	L1-Tx1	5807	0.0313387	31
421	M10_B09_H06a	LINE	L2	498115	2.68818	1965
422	M10_B09_H06a	LINE	PLE_Unknown	114	0.000615225	1
423	M10_B09_H06a	LINE	Penelope	31522	0.170115	199
424	M10_B09_H06a	LINE	Proto2	29163	0.157384	118
425	M10_B09_H06a	LINE	R1	179156	0.966853	375
426	M10_B09_H06a	LINE	R1-LOA	49669	0.268049	43
427	M10_B09_H06a	LINE	R2	48	0.000259042	1
428	M10_B09_H06a	LINE	RTE	24041	0.129742	198
429	M10_B09_H06a	LINE	RTE-BovB	154490	0.833738	524
430	M10_B09_H06a	LINE	RTE-RTE	496330	2.67855	2082
431	M10_B09_H06a	LINE	RTE-X	25943	0.140007	34
432	M10_B09_H06a	LINE	Tad1	47	0.000253645	1
433	M10_B09_H06a	LINE	Unknown	2322195	12.5322	13129
434	M10_B09_H06a	LTR	Copia	4418	0.0238427	2
435	M10_B09_H06a	LTR	DIRS	361	0.00194821	1
436	M10_B09_H06a	LTR	Gypsy	180052	0.971689	246
437	M10_B09_H06a	LTR	Pao	124296	0.67079	102
438	M10_B09_H06a	RC	Helitron	1738010	9.37954	8232
439	M10_B09_H06a	SINE	SINE	445652	2.40506	2626
440	M11_B22_H13a	DNA	Academ-1	2157	0.0116376	5
441	M11_B22_H13a	DNA	CMC-Chapaev	844	0.00455363	2
442	M11_B22_H13a	DNA	CMC-Transib	8483	0.0457683	46
443	M11_B22_H13a	DNA	Ginger-2	3288	0.0177397	2
444	M11_B22_H13a	DNA	Maveric_Unknown	392	0.00211495	2
445	M11_B22_H13a	DNA	P	203	0.00109524	1
446	M11_B22_H13a	DNA	PIF-Harbing	9210	0.0496906	53
447	M11_B22_H13a	DNA	PIF-Spy	21656	0.11684	79
448	M11_B22_H13a	DNA	PiggyBac	24219	0.130669	57
449	M11_B22_H13a	DNA	Sola-1	30357	0.163785	124
450	M11_B22_H13a	DNA	Sola-2	13600	0.073376	26
451	M11_B22_H13a	DNA	TcMar-Fot1	16245	0.0876465	121
452	M11_B22_H13a	DNA	TcMar-Marin	143446	0.773933	782
453	M11_B22_H13a	DNA	TcMar-Tc1	111157	0.599724	365
454	M11_B22_H13a	DNA	TcMar-m44	10658	0.057503	47
455	M11_B22_H13a	DNA	Zator	74	0.000399252	1
456	M11_B22_H13a	DNA	hAT-Ac	37834	0.204125	42
457	M11_B22_H13a	DNA	hAT-Tip100	836	0.00451046	6
458	M11_B22_H13a	DNA	hAT-hATm	1152	0.00621538	3
459	M11_B22_H13a	LINE	CR1	226780	1.22354	476
460	M11_B22_H13a	LINE	CR1-Zenon	147223	0.794311	531
461	M11_B22_H13a	LINE	CRE	79032	0.426401	368
462	M11_B22_H13a	LINE	Dong-R4	47129	0.254275	178
463	M11_B22_H13a	LINE	I	93682	0.505442	323
464	M11_B22_H13a	LINE	I-Jockey	17838	0.0962412	52
465	M11_B22_H13a	LINE	L1	14576	0.0786418	160
466	M11_B22_H13a	LINE	L1-Tx1	9045	0.0488004	42
467	M11_B22_H13a	LINE	L2	542517	2.92704	1892
468	M11_B22_H13a	LINE	Penelope	35988	0.194166	226
469	M11_B22_H13a	LINE	Proto2	53846	0.290515	175
470	M11_B22_H13a	LINE	R1	186543	1.00645	425
471	M11_B22_H13a	LINE	R1-LOA	41255	0.222583	46
472	M11_B22_H13a	LINE	RTE	23289	0.125651	164
473	M11_B22_H13a	LINE	RTE-BovB	168854	0.911017	487
474	M11_B22_H13a	LINE	RTE-RTE	382408	2.0632	1953
475	M11_B22_H13a	LINE	RTE-X	20815	0.112303	29
476	M11_B22_H13a	LINE	Unknown	2386262	12.8746	13116
477	M11_B22_H13a	LTR	Copia	5362	0.0289296	5
478	M11_B22_H13a	LTR	Gypsy	172679	0.931654	233
479	M11_B22_H13a	LTR	Pao	119062	0.642374	87
480	M11_B22_H13a	RC	Helitron	1658058	8.94571	7919
481	M11_B22_H13a	SINE	SINE	430349	2.32186	2503
482	M12_B11a_H07a	DNA	Academ-1	1050	0.00604859	5
483	M12_B11a_H07a	DNA	CMC-Chapaev	307	0.00176849	1
484	M12_B11a_H07a	DNA	CMC-Transib	14444	0.0832056	39
485	M12_B11a_H07a	DNA	Ginger-2	5450	0.0313951	6
486	M12_B11a_H07a	DNA	Maveric_Unknown	622	0.00358307	6
487	M12_B11a_H07a	DNA	P	662	0.00381349	6
488	M12_B11a_H07a	DNA	PIF-Harbing	13642	0.0785856	52
489	M12_B11a_H07a	DNA	PIF-Spy	8162	0.0470177	61
490	M12_B11a_H07a	DNA	PiggyBac	16755	0.0965183	48
491	M12_B11a_H07a	DNA	Sola-1	29669	0.17091	126
492	M12_B11a_H07a	DNA	Sola-2	3630	0.0209109	37
493	M12_B11a_H07a	DNA	TcMar-Fot1	13340	0.0768459	132
494	M12_B11a_H07a	DNA	TcMar-Marin	129504	0.746016	730
495	M12_B11a_H07a	DNA	TcMar-Tc1	90686	0.522403	301
496	M12_B11a_H07a	DNA	TcMar-m44	21332	0.122884	78
497	M12_B11a_H07a	DNA	Zator	1052	0.00606012	6
498	M12_B11a_H07a	DNA	hAT-Ac	19692	0.113437	24
499	M12_B11a_H07a	DNA	hAT-Charlie	1965	0.0113195	1
500	M12_B11a_H07a	DNA	hAT-Tip100	1269	0.00731016	6
501	M12_B11a_H07a	DNA	hAT-hATm	3248	0.0187103	3
502	M12_B11a_H07a	DNA	hAT-hATx	98	0.000564535	1
503	M12_B11a_H07a	LINE	CR1	188708	1.08706	416
504	M12_B11a_H07a	LINE	CR1-Zenon	111926	0.644757	470
505	M12_B11a_H07a	LINE	CRE	84727	0.488075	336
506	M12_B11a_H07a	LINE	Dong-R4	47177	0.271766	119
507	M12_B11a_H07a	LINE	I	152968	0.881182	402
508	M12_B11a_H07a	LINE	I-Jockey	25228	0.145328	50
509	M12_B11a_H07a	LINE	L1	13288	0.0765464	150
510	M12_B11a_H07a	LINE	L1-Tx1	4959	0.0285666	25
511	M12_B11a_H07a	LINE	L2	437510	2.52031	1648
512	M12_B11a_H07a	LINE	Penelope	29783	0.171567	154
513	M12_B11a_H07a	LINE	Proto2	35955	0.207121	108
514	M12_B11a_H07a	LINE	R1	183903	1.05939	343
515	M12_B11a_H07a	LINE	R1-LOA	35041	0.201856	58
516	M12_B11a_H07a	LINE	R2	192	0.00110603	2
517	M12_B11a_H07a	LINE	RTE	26925	0.155103	189
518	M12_B11a_H07a	LINE	RTE-BovB	162106	0.933822	474
519	M12_B11a_H07a	LINE	RTE-RTE	395372	2.27757	1741
520	M12_B11a_H07a	LINE	RTE-X	24561	0.141485	31
521	M12_B11a_H07a	LINE	Tad1	70	0.00040324	1
522	M12_B11a_H07a	LINE	Unknown	2152298	12.3985	11859
523	M12_B11a_H07a	LTR	Copia	891	0.00513266	3
524	M12_B11a_H07a	LTR	DIRS	839	0.00483311	1
525	M12_B11a_H07a	LTR	Gypsy	232681	1.34037	266
526	M12_B11a_H07a	LTR	Pao	117127	0.674718	101
527	M12_B11a_H07a	RC	Helitron	1536576	8.85155	7365
528	M12_B11a_H07a	SINE	SINE	418202	2.40908	2395
529	M13_B08_H12a	DNA	Academ-1	2078	0.0116789	10
530	M13_B08_H12a	DNA	CMC-Chapaev	849	0.00477161	2
531	M13_B08_H12a	DNA	CMC-Transib	17556	0.0986694	48
532	M13_B08_H12a	DNA	Ginger-2	353	0.00198395	1
533	M13_B08_H12a	DNA	Maveric_Unknown	985	0.00553596	5
534	M13_B08_H12a	DNA	PIF-Harbing	14816	0.0832699	40
535	M13_B08_H12a	DNA	PIF-Spy	10512	0.0590803	58
536	M13_B08_H12a	DNA	PiggyBac	45527	0.255874	75
537	M13_B08_H12a	DNA	Sola-1	41392	0.232634	145
538	M13_B08_H12a	DNA	Sola-2	7347	0.0412921	23
539	M13_B08_H12a	DNA	TcMar-Fot1	13054	0.073367	107
540	M13_B08_H12a	DNA	TcMar-Marin	151395	0.850881	735
541	M13_B08_H12a	DNA	TcMar-Tc1	110648	0.621871	362
542	M13_B08_H12a	DNA	TcMar-m44	19491	0.109545	85
543	M13_B08_H12a	DNA	Zator	3303	0.0185637	7
544	M13_B08_H12a	DNA	hAT-Ac	31724	0.178297	37
545	M13_B08_H12a	DNA	hAT-Tip100	942	0.00529429	9
546	M13_B08_H12a	DNA	hAT-hATm	25	0.000140507	1
547	M13_B08_H12a	LINE	CR1	193189	1.08577	463
548	M13_B08_H12a	LINE	CR1-Zenon	142101	0.798646	471
549	M13_B08_H12a	LINE	CRE	60722	0.341274	333
550	M13_B08_H12a	LINE	Dong-R4	38026	0.213716	144
551	M13_B08_H12a	LINE	I	132051	0.742162	373
552	M13_B08_H12a	LINE	I-Jockey	28514	0.160256	73
553	M13_B08_H12a	LINE	L1	11417	0.0641666	132
554	M13_B08_H12a	LINE	L1-Tx1	4230	0.0237737	16
555	M13_B08_H12a	LINE	L2	466745	2.62323	1801
556	M13_B08_H12a	LINE	PLE_Unknown	34	0.000191089	1
557	M13_B08_H12a	LINE	Penelope	34160	0.191988	178
558	M13_B08_H12a	LINE	Proto2	49801	0.279895	118
559	M13_B08_H12a	LINE	R1	138893	0.780616	342
560	M13_B08_H12a	LINE	R1-LOA	46662	0.262253	58
561	M13_B08_H12a	LINE	R2	230	0.00129266	2
562	M13_B08_H12a	LINE	RTE	24324	0.136707	190
563	M13_B08_H12a	LINE	RTE-BovB	140415	0.78917	460
564	M13_B08_H12a	LINE	RTE-RTE	373679	2.10018	1886
565	M13_B08_H12a	LINE	RTE-X	19986	0.112327	25
566	M13_B08_H12a	LINE	Tad1	257	0.00144441	2
567	M13_B08_H12a	LINE	Unknown	2240255	12.5908	12131
568	M13_B08_H12a	LTR	Gypsy	214346	1.20468	232
569	M13_B08_H12a	LTR	Pao	138886	0.780577	120
570	M13_B08_H12a	RC	Helitron	1729531	9.72043	7911
571	M13_B08_H12a	SINE	SINE	424011	2.38306	2472
572	M14_B23a_H18a	DNA	Academ-1	1736	0.0100163	2
573	M14_B23a_H18a	DNA	CMC-Chapaev	738	0.00425808	1
574	M14_B23a_H18a	DNA	CMC-Transib	11900	0.0686601	36
575	M14_B23a_H18a	DNA	Ginger-2	3653	0.0210769	4
576	M14_B23a_H18a	DNA	Maveric_Unknown	58	0.000334646	1
577	M14_B23a_H18a	DNA	P	343	0.00197903	2
578	M14_B23a_H18a	DNA	PIF-Harbing	15521	0.0895524	48
579	M14_B23a_H18a	DNA	PIF-Spy	10324	0.059567	64
580	M14_B23a_H18a	DNA	PiggyBac	29641	0.171021	48
581	M14_B23a_H18a	DNA	Sola-1	40489	0.233612	124
582	M14_B23a_H18a	DNA	Sola-2	16487	0.095126	37
583	M14_B23a_H18a	DNA	TcMar-Fot1	24879	0.143546	135
584	M14_B23a_H18a	DNA	TcMar-Marin	146702	0.846435	686
585	M14_B23a_H18a	DNA	TcMar-Tc1	89715	0.517634	300
586	M14_B23a_H18a	DNA	TcMar-m44	14333	0.0826979	48
587	M14_B23a_H18a	DNA	Zator	208	0.00120011	2
588	M14_B23a_H18a	DNA	hAT-Ac	28638	0.165234	44
589	M14_B23a_H18a	DNA	hAT-Pegasus	5270	0.0304066	3
590	M14_B23a_H18a	DNA	hAT-Tip100	1288	0.00743145	6
591	M14_B23a_H18a	DNA	hAT-hATm	624	0.00360033	1
592	M14_B23a_H18a	LINE	CR1	191387	1.10426	411
593	M14_B23a_H18a	LINE	CR1-Zenon	103246	0.595704	475
594	M14_B23a_H18a	LINE	CRE	69829	0.402896	349
595	M14_B23a_H18a	LINE	Dong-R4	54727	0.315761	152
596	M14_B23a_H18a	LINE	I	89740	0.517778	340
597	M14_B23a_H18a	LINE	I-Jockey	31051	0.179157	39
598	M14_B23a_H18a	LINE	L1	11411	0.0658387	125
599	M14_B23a_H18a	LINE	L1-Tx1	4086	0.0235752	17
600	M14_B23a_H18a	LINE	L2	439888	2.53805	1688
601	M14_B23a_H18a	LINE	Penelope	26000	0.150014	195
602	M14_B23a_H18a	LINE	Proto2	49218	0.283976	112
603	M14_B23a_H18a	LINE	R1	174354	1.00598	342
604	M14_B23a_H18a	LINE	R1-LOA	49809	0.287386	42
605	M14_B23a_H18a	LINE	R2	295	0.00170208	3
606	M14_B23a_H18a	LINE	RTE	23492	0.135543	172
607	M14_B23a_H18a	LINE	RTE-BovB	163902	0.945675	485
608	M14_B23a_H18a	LINE	RTE-RTE	388352	2.2407	1851
609	M14_B23a_H18a	LINE	RTE-X	25688	0.148214	40
610	M14_B23a_H18a	LINE	Tad1	23	0.000132704	1
611	M14_B23a_H18a	LINE	Unknown	2133928	12.3122	12032
612	M14_B23a_H18a	LTR	Copia	328	0.00189248	1
613	M14_B23a_H18a	LTR	DIRS	5145	0.0296854	4
614	M14_B23a_H18a	LTR	Gypsy	184322	1.06349	225
615	M14_B23a_H18a	LTR	Pao	151069	0.871631	152
616	M14_B23a_H18a	RC	Helitron	1542771	8.90141	7427
617	M14_B23a_H18a	SINE	SINE	448865	2.58984	2570
618	M15_B13_H17a	DNA	Academ-1	784	0.00403407	4
619	M15_B13_H17a	DNA	CMC-Chapaev	1005	0.00517123	2
620	M15_B13_H17a	DNA	CMC-Transib	13359	0.0687388	46
621	M15_B13_H17a	DNA	Ginger-2	3274	0.0168464	4
622	M15_B13_H17a	DNA	Kolobok-Hyd	650	0.00334458	2
623	M15_B13_H17a	DNA	Maveric_Unknown	8449	0.0434744	10
624	M15_B13_H17a	DNA	P	594	0.00305643	2
625	M15_B13_H17a	DNA	PIF-Harbing	5855	0.0301269	52
626	M15_B13_H17a	DNA	PIF-Spy	5740	0.0295352	58
627	M15_B13_H17a	DNA	PiggyBac	36051	0.185501	64
628	M15_B13_H17a	DNA	Sola-1	59602	0.306682	157
629	M15_B13_H17a	DNA	Sola-2	7677	0.039502	17
630	M15_B13_H17a	DNA	TcMar-Fot1	18206	0.093679	135
631	M15_B13_H17a	DNA	TcMar-Marin	140476	0.72282	801
632	M15_B13_H17a	DNA	TcMar-Tc1	119143	0.613051	374
633	M15_B13_H17a	DNA	TcMar-m44	9946	0.0511772	53
634	M15_B13_H17a	DNA	Zator	2029	0.0104402	3
635	M15_B13_H17a	DNA	hAT-Ac	21660	0.111452	24
636	M15_B13_H17a	DNA	hAT-Tip100	1175	0.00604597	10
637	M15_B13_H17a	DNA	hAT-hATx	344	0.00177005	3
638	M15_B13_H17a	LINE	CR1	200469	1.03151	461
639	M15_B13_H17a	LINE	CR1-Zenon	116214	0.59798	525
640	M15_B13_H17a	LINE	CRE	94858	0.488092	392
641	M15_B13_H17a	LINE	Dong-R4	69095	0.355529	191
642	M15_B13_H17a	LINE	I	116237	0.598098	363
643	M15_B13_H17a	LINE	I-Jockey	29518	0.151885	59
644	M15_B13_H17a	LINE	L1	14573	0.0749854	150
645	M15_B13_H17a	LINE	L1-Tx1	6956	0.0357921	33
646	M15_B13_H17a	LINE	L2	496341	2.55392	1936
647	M15_B13_H17a	LINE	PLE_Unknown	28	0.000144074	1
648	M15_B13_H17a	LINE	Penelope	32328	0.166344	182
649	M15_B13_H17a	LINE	Proto2	45591	0.234589	135
650	M15_B13_H17a	LINE	R1	192403	0.99001	407
651	M15_B13_H17a	LINE	R1-LOA	36769	0.189195	60
652	M15_B13_H17a	LINE	R2	412	0.00211995	3
653	M15_B13_H17a	LINE	RTE	23488	0.120858	195
654	M15_B13_H17a	LINE	RTE-BovB	180221	0.927328	486
655	M15_B13_H17a	LINE	RTE-RTE	409905	2.10917	1982
656	M15_B13_H17a	LINE	RTE-X	39047	0.200916	48
657	M15_B13_H17a	LINE	Tad1	83	0.000427077	1
658	M15_B13_H17a	LINE	Unknown	2450146	12.6072	13326
659	M15_B13_H17a	LTR	Copia	1118	0.00575267	4
660	M15_B13_H17a	LTR	Gypsy	125169	0.644057	231
661	M15_B13_H17a	LTR	Pao	149190	0.767658	91
662	M15_B13_H17a	RC	Helitron	1870578	9.62507	8478
663	M15_B13_H17a	SINE	SINE	434286	2.23462	2522
664	M16_B19_H14	DNA	Academ-1	1500	0.00917154	9
665	M16_B19_H14	DNA	CMC-Transib	15464	0.0945524	48
666	M16_B19_H14	DNA	Ginger-2	4354	0.0266219	3
667	M16_B19_H14	DNA	Kolobok-Hyd	406	0.00248243	3
668	M16_B19_H14	DNA	Maveric_Unknown	197	0.00120453	3
669	M16_B19_H14	DNA	PIF-Harbing	14395	0.0880162	52
670	M16_B19_H14	DNA	PIF-Spy	6249	0.0382086	57
671	M16_B19_H14	DNA	PiggyBac	28084	0.171716	57
672	M16_B19_H14	DNA	Sola-1	37326	0.228224	116
673	M16_B19_H14	DNA	Sola-2	12349	0.0755062	21
674	M16_B19_H14	DNA	TcMar-Fot1	23836	0.145742	139
675	M16_B19_H14	DNA	TcMar-Marin	121877	0.7452	649
676	M16_B19_H14	DNA	TcMar-Tc1	107412	0.656755	349
677	M16_B19_H14	DNA	TcMar-m44	13430	0.0821158	61
678	M16_B19_H14	DNA	Zator	364	0.00222563	4
679	M16_B19_H14	DNA	hAT-Ac	29005	0.177347	38
680	M16_B19_H14	DNA	hAT-Tip100	6112	0.037371	6
681	M16_B19_H14	DNA	hAT-hATm	69	0.000421891	1
682	M16_B19_H14	DNA	hAT-hATx	349	0.00213391	4
683	M16_B19_H14	LINE	CR1	180763	1.10525	403
684	M16_B19_H14	LINE	CR1-Zenon	110020	0.672702	489
685	M16_B19_H14	LINE	CRE	64719	0.395715	362
686	M16_B19_H14	LINE	Dong-R4	75790	0.463407	137
687	M16_B19_H14	LINE	I	93120	0.569369	316
688	M16_B19_H14	LINE	I-Jockey	20227	0.123675	49
689	M16_B19_H14	LINE	L1	13417	0.0820363	133
690	M16_B19_H14	LINE	L1-Tx1	3802	0.0232468	23
691	M16_B19_H14	LINE	L2	386236	2.36158	1604
692	M16_B19_H14	LINE	Penelope	28516	0.174357	183
693	M16_B19_H14	LINE	Proto2	38862	0.237616	110
694	M16_B19_H14	LINE	R1	162890	0.995968	361
695	M16_B19_H14	LINE	R1-LOA	46023	0.281401	61
696	M16_B19_H14	LINE	R2	279	0.00170591	2
697	M16_B19_H14	LINE	RTE	28005	0.171233	206
698	M16_B19_H14	LINE	RTE-BovB	142312	0.870146	439
699	M16_B19_H14	LINE	RTE-RTE	334667	2.04627	1787
700	M16_B19_H14	LINE	RTE-X	14996	0.0916909	23
701	M16_B19_H14	LINE	Unknown	2213294	13.5329	12037
702	M16_B19_H14	LTR	Copia	883	0.00539898	4
703	M16_B19_H14	LTR	Gypsy	191380	1.17017	221
704	M16_B19_H14	LTR	Pao	113063	0.691308	73
705	M16_B19_H14	RC	Helitron	1578860	9.65371	7511
706	M16_B19_H14	SINE	SINE	437478	2.6749	2561
707	M17_B03_H05	DNA	Academ-1	824	0.00490184	6
708	M17_B03_H05	DNA	CMC-Chapaev	793	0.00471743	2
709	M17_B03_H05	DNA	CMC-Transib	24248	0.144247	58
710	M17_B03_H05	DNA	Ginger-2	4913	0.0292266	3
711	M17_B03_H05	DNA	Maveric_Unknown	456	0.00271267	4
712	M17_B03_H05	DNA	P	199	0.00118382	1
713	M17_B03_H05	DNA	PIF-Harbing	11352	0.0675312	48
714	M17_B03_H05	DNA	PIF-Spy	17638	0.104926	75
715	M17_B03_H05	DNA	PiggyBac	30374	0.18069	62
716	M17_B03_H05	DNA	Sola-1	31495	0.187359	120
717	M17_B03_H05	DNA	Sola-2	7795	0.0463712	14
718	M17_B03_H05	DNA	TcMar-Fot1	25589	0.152225	102
719	M17_B03_H05	DNA	TcMar-Marin	120908	0.719262	651
720	M17_B03_H05	DNA	TcMar-Tc1	110063	0.654746	354
721	M17_B03_H05	DNA	TcMar-m44	15450	0.0919095	59
722	M17_B03_H05	DNA	Zator	1835	0.0109161	14
723	M17_B03_H05	DNA	hAT-Ac	33486	0.199203	40
724	M17_B03_H05	DNA	hAT-Tip100	4327	0.0257406	8
725	M17_B03_H05	LINE	CR1	171446	1.0199	433
726	M17_B03_H05	LINE	CR1-Zenon	107670	0.640511	472
727	M17_B03_H05	LINE	CRE	69715	0.414723	346
728	M17_B03_H05	LINE	Dong-R4	52680	0.313385	144
729	M17_B03_H05	LINE	I	131400	0.781677	316
730	M17_B03_H05	LINE	I-Jockey	23048	0.137109	53
731	M17_B03_H05	LINE	L1	10559	0.0628137	133
732	M17_B03_H05	LINE	L1-Tx1	2864	0.0170375	16
733	M17_B03_H05	LINE	L2	477781	2.84224	1698
734	M17_B03_H05	LINE	Penelope	28253	0.168072	152
735	M17_B03_H05	LINE	Proto2	40639	0.241755	100
736	M17_B03_H05	LINE	R1	161531	0.960921	343
737	M17_B03_H05	LINE	R1-LOA	35236	0.209613	44
738	M17_B03_H05	LINE	R2	63	0.000374777	1
739	M17_B03_H05	LINE	RTE	24671	0.146764	183
740	M17_B03_H05	LINE	RTE-BovB	126652	0.753432	445
741	M17_B03_H05	LINE	RTE-RTE	338121	2.01143	1689
742	M17_B03_H05	LINE	RTE-X	14598	0.0868411	25
743	M17_B03_H05	LINE	Unknown	2120798	12.6163	11524
744	M17_B03_H05	LTR	Copia	763	0.00453896	3
745	M17_B03_H05	LTR	Gypsy	154575	0.919541	252
746	M17_B03_H05	LTR	Pao	144334	0.858619	111
747	M17_B03_H05	RC	Helitron	1557788	9.26702	7426
748	M17_B03_H05	SINE	SINE	417115	2.48135	2372
749	M18_B25_H08	DNA	Academ-1	819	0.00536821	3
750	M18_B25_H08	DNA	CMC-Transib	34228	0.22435	48
751	M18_B25_H08	DNA	Ginger-2	1697	0.0111231	2
752	M18_B25_H08	DNA	P	1207	0.00791139	6
753	M18_B25_H08	DNA	PIF-Harbing	8023	0.0525875	44
754	M18_B25_H08	DNA	PIF-Spy	9460	0.0620064	69
755	M18_B25_H08	DNA	PiggyBac	38319	0.251165	62
756	M18_B25_H08	DNA	Sola-1	39383	0.258139	122
757	M18_B25_H08	DNA	Sola-2	15716	0.103012	33
758	M18_B25_H08	DNA	TcMar-Fot1	13944	0.0913972	91
759	M18_B25_H08	DNA	TcMar-Marin	103774	0.680196	569
760	M18_B25_H08	DNA	TcMar-Tc1	88257	0.578488	322
761	M18_B25_H08	DNA	TcMar-m44	10335	0.0677417	51
762	M18_B25_H08	DNA	Zator	349	0.00228755	4
763	M18_B25_H08	DNA	hAT-Ac	18488	0.121181	30
764	M18_B25_H08	DNA	hAT-Tip100	5787	0.0379314	9
765	M18_B25_H08	DNA	hAT-hATm	218	0.0014289	2
766	M18_B25_H08	DNA	hAT-hATx	68	0.000445712	1
767	M18_B25_H08	LINE	CR1	169393	1.1103	400
768	M18_B25_H08	LINE	CR1-Zenon	105392	0.690801	421
769	M18_B25_H08	LINE	CRE	51086	0.334848	267
770	M18_B25_H08	LINE	Dong-R4	38958	0.255354	129
771	M18_B25_H08	LINE	I	118768	0.778475	314
772	M18_B25_H08	LINE	I-Jockey	47448	0.311002	62
773	M18_B25_H08	LINE	L1	10644	0.069767	130
774	M18_B25_H08	LINE	L1-Tx1	3364	0.0220496	13
775	M18_B25_H08	LINE	L2	426337	2.79446	1538
776	M18_B25_H08	LINE	Penelope	32557	0.213398	184
777	M18_B25_H08	LINE	Proto2	32948	0.215961	112
778	M18_B25_H08	LINE	R1	137087	0.898549	317
779	M18_B25_H08	LINE	R1-LOA	81919	0.536945	63
780	M18_B25_H08	LINE	R2	108	0.000707896	1
781	M18_B25_H08	LINE	RTE	24428	0.160115	187
782	M18_B25_H08	LINE	RTE-BovB	115484	0.75695	424
783	M18_B25_H08	LINE	RTE-RTE	332151	2.17711	1514
784	M18_B25_H08	LINE	RTE-X	20865	0.136761	37
785	M18_B25_H08	LINE	Tad1	45	0.000294956	1
786	M18_B25_H08	LINE	Unknown	1941898	12.7283	10792
787	M18_B25_H08	LTR	Copia	4834	0.0316849	4
788	M18_B25_H08	LTR	Gypsy	175315	1.14912	233
789	M18_B25_H08	LTR	Pao	65406	0.428709	81
790	M18_B25_H08	RC	Helitron	1389424	9.1071	6695
791	M18_B25_H08	SINE	SINE	376958	2.4708	2169
792	M19_B21_H04	DNA	Academ-1	788	0.00475359	4
793	M19_B21_H04	DNA	CMC-Chapaev	3713	0.0223986	5
794	M19_B21_H04	DNA	CMC-Transib	9688	0.0584426	51
795	M19_B21_H04	DNA	Ginger-2	3669	0.0221331	6
796	M19_B21_H04	DNA	P	209	0.00126079	2
797	M19_B21_H04	DNA	PIF-Harbing	8993	0.05425	45
798	M19_B21_H04	DNA	PIF-Spy	6546	0.0394886	59
799	M19_B21_H04	DNA	PiggyBac	41030	0.247512	72
800	M19_B21_H04	DNA	Sola-1	39020	0.235387	123
801	M19_B21_H04	DNA	Sola-2	6886	0.0415396	18
802	M19_B21_H04	DNA	TcMar-Fot1	17100	0.103155	126
803	M19_B21_H04	DNA	TcMar-Marin	106599	0.643055	653
804	M19_B21_H04	DNA	TcMar-Tc1	91339	0.551	326
805	M19_B21_H04	DNA	TcMar-m44	11023	0.0664959	55
806	M19_B21_H04	DNA	Zator	386	0.00232853	3
807	M19_B21_H04	DNA	hAT-Ac	46452	0.28022	49
808	M19_B21_H04	DNA	hAT-Tip100	456	0.00275081	3
809	M19_B21_H04	LINE	CR1	190774	1.15084	427
810	M19_B21_H04	LINE	CR1-Zenon	124582	0.751537	551
811	M19_B21_H04	LINE	CRE	60016	0.362045	350
812	M19_B21_H04	LINE	Dong-R4	58138	0.350716	160
813	M19_B21_H04	LINE	I	107958	0.651254	314
814	M19_B21_H04	LINE	I-Jockey	23911	0.144242	71
815	M19_B21_H04	LINE	L1	12194	0.07356	141
816	M19_B21_H04	LINE	L1-Tx1	3644	0.0219823	19
817	M19_B21_H04	LINE	L2	463782	2.79775	1700
818	M19_B21_H04	LINE	PLE_Unknown	121	0.000729929	1
819	M19_B21_H04	LINE	Penelope	24990	0.150751	189
820	M19_B21_H04	LINE	Proto2	42548	0.25667	120
821	M19_B21_H04	LINE	R1	188835	1.13914	365
822	M19_B21_H04	LINE	R1-LOA	45214	0.272752	39
823	M19_B21_H04	LINE	R2	86	0.000518793	1
824	M19_B21_H04	LINE	RTE	21759	0.131261	180
825	M19_B21_H04	LINE	RTE-BovB	157405	0.949541	453
826	M19_B21_H04	LINE	RTE-RTE	397825	2.39987	1831
827	M19_B21_H04	LINE	RTE-X	16174	0.0975692	20
828	M19_B21_H04	LINE	Unknown	2133098	12.8679	12117
829	M19_B21_H04	LTR	Copia	4210	0.0253967	4
830	M19_B21_H04	LTR	DIRS	131	0.000790254	1
831	M19_B21_H04	LTR	Gypsy	159013	0.959241	205
832	M19_B21_H04	LTR	Pao	107262	0.647055	81
833	M19_B21_H04	RC	Helitron	1483945	8.95186	7488
834	M19_B21_H04	SINE	SINE	405718	2.44748	2431
835	M20_B07_H09	DNA	Academ-1	939	0.00638723	5
836	M20_B07_H09	DNA	CMC-Transib	8009	0.0544786	43
837	M20_B07_H09	DNA	Ginger-2	2654	0.018053	3
838	M20_B07_H09	DNA	Kolobok-Hyd	2825	0.0192161	1
839	M20_B07_H09	DNA	P	218	0.00148287	2
840	M20_B07_H09	DNA	PIF-Harbing	15897	0.108134	44
841	M20_B07_H09	DNA	PIF-Spy	10287	0.0699739	68
842	M20_B07_H09	DNA	PiggyBac	32291	0.219649	60
843	M20_B07_H09	DNA	Sola-1	36970	0.251476	101
844	M20_B07_H09	DNA	Sola-2	12795	0.0870337	23
845	M20_B07_H09	DNA	TcMar-Fot1	22239	0.151273	126
846	M20_B07_H09	DNA	TcMar-Marin	98128	0.667483	546
847	M20_B07_H09	DNA	TcMar-Tc1	67624	0.45999	259
848	M20_B07_H09	DNA	TcMar-m44	10983	0.0747082	43
849	M20_B07_H09	DNA	Zator	327	0.00222431	2
850	M20_B07_H09	DNA	hAT-Ac	19616	0.133431	27
851	M20_B07_H09	DNA	hAT-Tip100	7638	0.051955	6
852	M20_B07_H09	LINE	CR1	131340	0.893397	360
853	M20_B07_H09	LINE	CR1-Zenon	98246	0.668286	478
854	M20_B07_H09	LINE	CRE	54581	0.371269	287
855	M20_B07_H09	LINE	Dong-R4	23406	0.159212	119
856	M20_B07_H09	LINE	I	108082	0.735192	343
857	M20_B07_H09	LINE	I-Jockey	21904	0.148995	55
858	M20_B07_H09	LINE	L1	10753	0.0731437	123
859	M20_B07_H09	LINE	L1-Tx1	5279	0.0359086	28
860	M20_B07_H09	LINE	L2	405705	2.75967	1534
861	M20_B07_H09	LINE	PLE_Unknown	65	0.000442141	1
862	M20_B07_H09	LINE	Penelope	21600	0.146927	174
863	M20_B07_H09	LINE	Proto2	35984	0.244769	114
864	M20_B07_H09	LINE	R1	157674	1.07252	365
865	M20_B07_H09	LINE	R1-LOA	34677	0.235879	42
866	M20_B07_H09	LINE	R2	198	0.00134683	2
867	M20_B07_H09	LINE	RTE	23457	0.159558	171
868	M20_B07_H09	LINE	RTE-BovB	128440	0.87367	374
869	M20_B07_H09	LINE	RTE-RTE	332180	2.25954	1645
870	M20_B07_H09	LINE	RTE-X	15008	0.102087	26
871	M20_B07_H09	LINE	Unknown	1946814	13.2426	10812
872	M20_B07_H09	LTR	Copia	229	0.0015577	1
873	M20_B07_H09	LTR	Gypsy	173920	1.18303	236
874	M20_B07_H09	LTR	Pao	137460	0.935026	114
875	M20_B07_H09	RC	Helitron	1286722	8.7525	6554
876	M20_B07_H09	SINE	SINE	433896	2.95143	2470
877	M21_B16_H02	DNA	Academ-1	1091	0.00756693	6
878	M21_B16_H02	DNA	CMC-Chapaev	468	0.00324594	2
879	M21_B16_H02	DNA	CMC-Transib	8233	0.0571023	48
880	M21_B16_H02	DNA	Ginger-2	3221	0.0223401	4
881	M21_B16_H02	DNA	MULE-MuDR	2968	0.0205854	1
882	M21_B16_H02	DNA	Maveric_Unknown	198	0.00137328	3
883	M21_B16_H02	DNA	P	4625	0.032078	2
884	M21_B16_H02	DNA	PIF-Harbing	12743	0.0883826	42
885	M21_B16_H02	DNA	PIF-Spy	16217	0.112478	56
886	M21_B16_H02	DNA	PiggyBac	31922	0.221404	60
887	M21_B16_H02	DNA	Sola-1	46602	0.323221	105
888	M21_B16_H02	DNA	Sola-2	9131	0.0633306	32
889	M21_B16_H02	DNA	TcMar-Fot1	17914	0.124248	141
890	M21_B16_H02	DNA	TcMar-Marin	94935	0.658448	571
891	M21_B16_H02	DNA	TcMar-Tc1	92030	0.6383	295
892	M21_B16_H02	DNA	TcMar-m44	8958	0.0621307	46
893	M21_B16_H02	DNA	Zator	2554	0.017714	6
894	M21_B16_H02	DNA	hAT-Ac	8607	0.0596963	26
895	M21_B16_H02	DNA	hAT-Tip100	1082	0.00750451	9
896	M21_B16_H02	DNA	hAT-hATm	2051	0.0142253	1
897	M21_B16_H02	LINE	CR1	152077	1.05477	369
898	M21_B16_H02	LINE	CR1-Zenon	111047	0.770197	472
899	M21_B16_H02	LINE	CRE	75064	0.520627	363
900	M21_B16_H02	LINE	Dong-R4	45091	0.312741	144
901	M21_B16_H02	LINE	I	101690	0.705299	341
902	M21_B16_H02	LINE	I-Jockey	23095	0.160182	50
903	M21_B16_H02	LINE	L1	10652	0.0738799	132
904	M21_B16_H02	LINE	L1-Tx1	4328	0.0300181	23
905	M21_B16_H02	LINE	L2	413872	2.87052	1612
906	M21_B16_H02	LINE	PLE_Unknown	544	0.00377306	4
907	M21_B16_H02	LINE	Penelope	35757	0.248003	174
908	M21_B16_H02	LINE	Proto2	41338	0.286711	134
909	M21_B16_H02	LINE	R1	125143	0.867964	311
910	M21_B16_H02	LINE	R1-LOA	31246	0.216715	55
911	M21_B16_H02	LINE	R2	530	0.00367596	4
912	M21_B16_H02	LINE	RTE	26122	0.181176	192
913	M21_B16_H02	LINE	RTE-BovB	144544	1.00253	404
914	M21_B16_H02	LINE	RTE-RTE	325845	2.25999	1678
915	M21_B16_H02	LINE	RTE-X	19121	0.132619	29
916	M21_B16_H02	LINE	Tad1	60	0.000416147	1
917	M21_B16_H02	LINE	Unknown	2085394	14.4638	11264
918	M21_B16_H02	LTR	Copia	167	0.00115828	1
919	M21_B16_H02	LTR	DIRS	5006	0.0347205	1
920	M21_B16_H02	LTR	Gypsy	156390	1.08469	223
921	M21_B16_H02	LTR	Pao	83308	0.577806	61
922	M21_B16_H02	RC	Helitron	1371477	9.51226	6900
923	M21_B16_H02	SINE	SINE	400344	2.7767	2373
924	M22_B28_H10b	DNA	Academ-1	1010	0.00740204	6
925	M22_B28_H10b	DNA	CMC-Chapaev	843	0.00617814	1
926	M22_B28_H10b	DNA	CMC-Transib	23134	0.169543	48
927	M22_B28_H10b	DNA	Ginger-2	3302	0.0241996	5
928	M22_B28_H10b	DNA	Kolobok-Hyd	2792	0.0204619	1
929	M22_B28_H10b	DNA	MULE-MuDR	2959	0.0216858	2
930	M22_B28_H10b	DNA	Maveric_Unknown	7217	0.0528916	3
931	M22_B28_H10b	DNA	P	364	0.00266767	2
932	M22_B28_H10b	DNA	PIF-Harbing	32325	0.236902	65
933	M22_B28_H10b	DNA	PIF-Spy	12046	0.0882822	62
934	M22_B28_H10b	DNA	PiggyBac	54639	0.400436	67
935	M22_B28_H10b	DNA	Sola-1	53293	0.390571	119
936	M22_B28_H10b	DNA	Sola-2	10396	0.0761898	23
937	M22_B28_H10b	DNA	TcMar-Fot1	30723	0.225161	128
938	M22_B28_H10b	DNA	TcMar-Marin	99994	0.732832	616
939	M22_B28_H10b	DNA	TcMar-Tc1	88906	0.651571	308
940	M22_B28_H10b	DNA	TcMar-m44	15958	0.116952	35
941	M22_B28_H10b	DNA	hAT-Ac	27395	0.200771	26
942	M22_B28_H10b	DNA	hAT-Tip100	3953	0.0289706	4
943	M22_B28_H10b	DNA	hAT-hATm	546	0.0040015	2
944	M22_B28_H10b	LINE	CR1	222359	1.62962	438
945	M22_B28_H10b	LINE	CR1-Zenon	105008	0.769578	461
946	M22_B28_H10b	LINE	CRE	58215	0.426644	319
947	M22_B28_H10b	LINE	Dong-R4	39927	0.292615	120
948	M22_B28_H10b	LINE	I	81181	0.594956	297
949	M22_B28_H10b	LINE	I-Jockey	23263	0.170489	46
950	M22_B28_H10b	LINE	L1	10707	0.078469	119
951	M22_B28_H10b	LINE	L1-Tx1	3426	0.0251083	12
952	M22_B28_H10b	LINE	L2	366066	2.68281	1446
953	M22_B28_H10b	LINE	PLE_Unknown	105	0.00076952	1
954	M22_B28_H10b	LINE	Penelope	28479	0.208716	169
955	M22_B28_H10b	LINE	Proto2	24582	0.180156	96
956	M22_B28_H10b	LINE	R1	176471	1.29331	331
957	M22_B28_H10b	LINE	R1-LOA	44414	0.325499	48
958	M22_B28_H10b	LINE	R2	103	0.000754862	1
959	M22_B28_H10b	LINE	RTE	21153	0.155025	157
960	M22_B28_H10b	LINE	RTE-BovB	128962	0.945131	376
961	M22_B28_H10b	LINE	RTE-RTE	335629	2.45974	1678
962	M22_B28_H10b	LINE	RTE-X	12342	0.0904515	19
963	M22_B28_H10b	LINE	Unknown	1901924	13.9387	11185
964	M22_B28_H10b	LTR	Copia	261	0.00191281	1
965	M22_B28_H10b	LTR	DIRS	790	0.00578972	1
966	M22_B28_H10b	LTR	Gypsy	228518	1.67475	227
967	M22_B28_H10b	LTR	Pao	157678	1.15558	132
968	M22_B28_H10b	RC	Helitron	1240067	9.08815	6425
969	M22_B28_H10b	SINE	SINE	431741	3.16413	2544
970	M23_B26_H19b	DNA	Academ-1	573	0.004324	3
971	M23_B26_H19b	DNA	CMC-Transib	16030	0.120966	46
972	M23_B26_H19b	DNA	Ginger-2	3272	0.0246913	2
973	M23_B26_H19b	DNA	Kolobok-Hyd	2808	0.0211899	1
974	M23_B26_H19b	DNA	Maveric_Unknown	7674	0.0579099	6
975	M23_B26_H19b	DNA	PIF-Harbing	12672	0.095626	56
976	M23_B26_H19b	DNA	PIF-Spy	11632	0.0877779	64
977	M23_B26_H19b	DNA	PiggyBac	18060	0.136285	35
978	M23_B26_H19b	DNA	Sola-1	25810	0.194769	91
979	M23_B26_H19b	DNA	Sola-2	3748	0.0282833	16
980	M23_B26_H19b	DNA	TcMar-Fot1	18441	0.13916	138
981	M23_B26_H19b	DNA	TcMar-Marin	103803	0.783323	605
982	M23_B26_H19b	DNA	TcMar-Tc1	74645	0.56329	279
983	M23_B26_H19b	DNA	TcMar-m44	8794	0.0663617	31
984	M23_B26_H19b	DNA	Zator	191	0.00144133	2
985	M23_B26_H19b	DNA	hAT-Ac	16254	0.122657	18
986	M23_B26_H19b	DNA	hAT-Pegasus	2631	0.0198542	1
987	M23_B26_H19b	DNA	hAT-Tip100	8200	0.0618792	5
988	M23_B26_H19b	DNA	hAT-hATx	74	0.000558422	1
989	M23_B26_H19b	LINE	CR1	137896	1.0406	391
990	M23_B26_H19b	LINE	CR1-Zenon	115754	0.873508	452
991	M23_B26_H19b	LINE	CRE	64298	0.485209	316
992	M23_B26_H19b	LINE	Dong-R4	61319	0.462728	132
993	M23_B26_H19b	LINE	I	76890	0.580231	288
994	M23_B26_H19b	LINE	I-Jockey	20035	0.151189	63
995	M23_B26_H19b	LINE	L1	10967	0.0827597	119
996	M23_B26_H19b	LINE	L1-Tx1	3726	0.0281173	23
997	M23_B26_H19b	LINE	L2	415269	3.13372	1557
998	M23_B26_H19b	LINE	Penelope	27301	0.20602	150
999	M23_B26_H19b	LINE	Proto2	40344	0.304446	109
1000	M23_B26_H19b	LINE	R1	126183	0.952208	296
1001	M23_B26_H19b	LINE	R1-LOA	41618	0.31406	44
1002	M23_B26_H19b	LINE	R2	520	0.00392405	4
1003	M23_B26_H19b	LINE	RTE	21710	0.163829	170
1004	M23_B26_H19b	LINE	RTE-BovB	145832	1.10048	455
1005	M23_B26_H19b	LINE	RTE-RTE	338993	2.55812	1611
1006	M23_B26_H19b	LINE	RTE-X	7391	0.0557743	18
1007	M23_B26_H19b	LINE	Tad1	271	0.00204503	2
1008	M23_B26_H19b	LINE	Unknown	1983172	14.9655	10943
1009	M23_B26_H19b	LTR	Copia	5144	0.0388179	6
1010	M23_B26_H19b	LTR	Gypsy	154320	1.16454	177
1011	M23_B26_H19b	LTR	Pao	120193	0.907006	86
1012	M23_B26_H19b	RC	Helitron	1240341	9.35992	6328
1013	M23_B26_H19b	SINE	SINE	425910	3.21402	2499
1014	M24_B27_H18b	DNA	Academ-1	915	0.00793811	5
1015	M24_B27_H18b	DNA	CMC-Transib	10381	0.0900606	38
1016	M24_B27_H18b	DNA	P	261	0.00226431	2
1017	M24_B27_H18b	DNA	PIF-Harbing	8927	0.0774464	45
1018	M24_B27_H18b	DNA	PIF-Spy	7141	0.0619519	63
1019	M24_B27_H18b	DNA	PiggyBac	15972	0.138566	23
1020	M24_B27_H18b	DNA	Sola-1	30483	0.264456	79
1021	M24_B27_H18b	DNA	Sola-2	7907	0.0685974	19
1022	M24_B27_H18b	DNA	TcMar-Fot1	13295	0.115341	106
1023	M24_B27_H18b	DNA	TcMar-Marin	75397	0.654109	475
1024	M24_B27_H18b	DNA	TcMar-Tc1	53360	0.462926	211
1025	M24_B27_H18b	DNA	TcMar-m44	5560	0.0482359	27
1026	M24_B27_H18b	DNA	hAT-Ac	9792	0.0849508	13
1027	M24_B27_H18b	DNA	hAT-Tip100	738	0.00640254	6
1028	M24_B27_H18b	DNA	hAT-hATm	62	0.000537883	1
1029	M24_B27_H18b	LINE	CR1	139832	1.21312	333
1030	M24_B27_H18b	LINE	CR1-Zenon	96776	0.839583	382
1031	M24_B27_H18b	LINE	CRE	51748	0.448941	274
1032	M24_B27_H18b	LINE	Dong-R4	30624	0.265679	118
1033	M24_B27_H18b	LINE	I	48645	0.422021	219
1034	M24_B27_H18b	LINE	I-Jockey	20275	0.175896	47
1035	M24_B27_H18b	LINE	L1	10203	0.0885164	116
1036	M24_B27_H18b	LINE	L1-Tx1	2900	0.025159	14
1037	M24_B27_H18b	LINE	L2	343674	2.98155	1331
1038	M24_B27_H18b	LINE	Penelope	17478	0.151631	149
1039	M24_B27_H18b	LINE	Proto2	22309	0.193542	82
1040	M24_B27_H18b	LINE	R1	113012	0.980439	253
1041	M24_B27_H18b	LINE	R1-LOA	28167	0.244364	29
1042	M24_B27_H18b	LINE	R2	271	0.00235107	3
1043	M24_B27_H18b	LINE	RTE	16600	0.144014	138
1044	M24_B27_H18b	LINE	RTE-BovB	89245	0.774247	357
1045	M24_B27_H18b	LINE	RTE-RTE	250100	2.16975	1336
1046	M24_B27_H18b	LINE	RTE-X	15775	0.136856	21
1047	M24_B27_H18b	LINE	Tad1	114	0.00098901	1
1048	M24_B27_H18b	LINE	Unknown	1571322	13.632	9026
1049	M24_B27_H18b	LTR	Copia	656	0.00569115	2
1050	M24_B27_H18b	LTR	Gypsy	91149	0.790766	140
1051	M24_B27_H18b	LTR	Pao	55586	0.482238	60
1052	M24_B27_H18b	RC	Helitron	982698	8.52542	5443
1053	M24_B27_H18b	SINE	SINE	361265	3.13416	2086
1054	M25_B20_H12b	DNA	Academ-1	278	0.00225061	2
1055	M25_B20_H12b	DNA	CMC-Transib	24660	0.199641	54
1056	M25_B20_H12b	DNA	Ginger-2	2885	0.0233562	2
1057	M25_B20_H12b	DNA	Kolobok-Hyd	1098	0.00888911	3
1058	M25_B20_H12b	DNA	Maveric_Unknown	2048	0.0165801	12
1059	M25_B20_H12b	DNA	P	247	0.00199965	1
1060	M25_B20_H12b	DNA	PIF-Harbing	2714	0.0219718	36
1061	M25_B20_H12b	DNA	PIF-Spy	5724	0.04634	45
1062	M25_B20_H12b	DNA	PiggyBac	17469	0.141424	35
1063	M25_B20_H12b	DNA	Sola-1	21978	0.177928	84
1064	M25_B20_H12b	DNA	Sola-2	3026	0.0244977	20
1065	M25_B20_H12b	DNA	TcMar-Fot1	22266	0.18026	132
1066	M25_B20_H12b	DNA	TcMar-Marin	104009	0.842029	582
1067	M25_B20_H12b	DNA	TcMar-Tc1	77604	0.628261	294
1068	M25_B20_H12b	DNA	TcMar-m44	16221	0.131321	42
1069	M25_B20_H12b	DNA	Zator	347	0.00280922	2
1070	M25_B20_H12b	DNA	hAT-Ac	18663	0.151091	28
1071	M25_B20_H12b	DNA	hAT-Tip100	3322	0.026894	9
1072	M25_B20_H12b	DNA	hAT-hATm	1826	0.0147828	3
1073	M25_B20_H12b	LINE	CR1	162241	1.31346	362
1074	M25_B20_H12b	LINE	CR1-Zenon	114630	0.928014	505
1075	M25_B20_H12b	LINE	CRE	53647	0.434312	305
1076	M25_B20_H12b	LINE	Dong-R4	40191	0.325376	126
1077	M25_B20_H12b	LINE	I	101802	0.824162	331
1078	M25_B20_H12b	LINE	I-Jockey	15303	0.123889	49
1079	M25_B20_H12b	LINE	L1	13053	0.105674	135
1080	M25_B20_H12b	LINE	L1-Tx1	1251	0.0101278	8
1081	M25_B20_H12b	LINE	L2	369795	2.99376	1511
1082	M25_B20_H12b	LINE	Penelope	22857	0.185044	176
1083	M25_B20_H12b	LINE	Proto2	39508	0.319846	109
1084	M25_B20_H12b	LINE	R1	114987	0.930904	265
1085	M25_B20_H12b	LINE	R1-LOA	41387	0.335058	51
1086	M25_B20_H12b	LINE	R2	268	0.00216966	2
1087	M25_B20_H12b	LINE	RTE	19733	0.159753	169
1088	M25_B20_H12b	LINE	RTE-BovB	93953	0.760618	352
1089	M25_B20_H12b	LINE	RTE-RTE	274738	2.2242	1555
1090	M25_B20_H12b	LINE	RTE-X	17921	0.145084	22
1091	M25_B20_H12b	LINE	Tad1	26	0.000210489	1
1092	M25_B20_H12b	LINE	Unknown	1790247	14.4934	10669
1093	M25_B20_H12b	LTR	Gypsy	144220	1.16757	177
1094	M25_B20_H12b	LTR	Pao	88658	0.717751	81
1095	M25_B20_H12b	RC	Helitron	1296916	10.4995	6450
1096	M25_B20_H12b	SINE	SINE	435683	3.52717	2613
1097	M26_B14_H13b	DNA	Academ-1	762	0.00498357	3
1098	M26_B14_H13b	DNA	CMC-Chapaev	2918	0.0190841	3
1099	M26_B14_H13b	DNA	CMC-Transib	24470	0.160037	69
1100	M26_B14_H13b	DNA	Ginger-2	4090	0.0267491	5
1101	M26_B14_H13b	DNA	Kolobok-Hyd	2815	0.0184104	1
1102	M26_B14_H13b	DNA	MULE-MuDR	2150	0.0140613	5
1103	M26_B14_H13b	DNA	Maveric_Unknown	505	0.00330276	3
1104	M26_B14_H13b	DNA	P	7989	0.052249	23
1105	M26_B14_H13b	DNA	PIF-Harbing	73856	0.483027	86
1106	M26_B14_H13b	DNA	PIF-Spy	32480	0.212423	95
1107	M26_B14_H13b	DNA	PiggyBac	101060	0.660945	101
1108	M26_B14_H13b	DNA	Sola-1	79165	0.517749	146
1109	M26_B14_H13b	DNA	Sola-2	11364	0.0743219	21
1110	M26_B14_H13b	DNA	TcMar-Fot1	42339	0.276902	138
1111	M26_B14_H13b	DNA	TcMar-Marin	98133	0.641802	557
1112	M26_B14_H13b	DNA	TcMar-Tc1	113217	0.740453	311
1113	M26_B14_H13b	DNA	TcMar-m44	31539	0.206269	67
1114	M26_B14_H13b	DNA	Zator	513	0.00335508	5
1115	M26_B14_H13b	DNA	hAT-Ac	27902	0.182482	38
1116	M26_B14_H13b	DNA	hAT-Tip100	9508	0.0621835	10
1117	M26_B14_H13b	DNA	hAT-hATm	54	0.000353167	2
1118	M26_B14_H13b	LINE	CR1	173056	1.13181	391
1119	M26_B14_H13b	LINE	CR1-Zenon	126314	0.826109	469
1120	M26_B14_H13b	LINE	CRE	73305	0.479424	317
1121	M26_B14_H13b	LINE	Dong-R4	50981	0.333422	126
1122	M26_B14_H13b	LINE	I	112223	0.733952	314
1123	M26_B14_H13b	LINE	I-Jockey	16694	0.109181	44
1124	M26_B14_H13b	LINE	L1	10687	0.0698943	119
1125	M26_B14_H13b	LINE	L1-Tx1	3015	0.0197185	16
1126	M26_B14_H13b	LINE	L2	442780	2.89584	1583
1127	M26_B14_H13b	LINE	Penelope	29364	0.192044	168
1128	M26_B14_H13b	LINE	Proto2	36809	0.240735	121
1129	M26_B14_H13b	LINE	R1	127738	0.835422	301
1130	M26_B14_H13b	LINE	R1-LOA	41561	0.271814	58
1131	M26_B14_H13b	LINE	RTE	22666	0.148238	170
1132	M26_B14_H13b	LINE	RTE-BovB	116170	0.759766	383
1133	M26_B14_H13b	LINE	RTE-RTE	322604	2.10987	1549
1134	M26_B14_H13b	LINE	RTE-X	19369	0.126676	24
1135	M26_B14_H13b	LINE	Unknown	1910427	12.4944	10561
1136	M26_B14_H13b	LTR	Copia	630	0.00412028	1
1137	M26_B14_H13b	LTR	Gypsy	252386	1.65064	302
1138	M26_B14_H13b	LTR	Pao	133028	0.870019	130
1139	M26_B14_H13b	RC	Helitron	1253239	8.19634	6421
1140	M26_B14_H13b	SINE	SINE	407711	2.66648	2317
1141	M27_B24a_H01b	DNA	Academ-1	143	0.00132817	2
1142	M27_B24a_H01b	DNA	CMC-Transib	11324	0.105176	34
1143	M27_B24a_H01b	DNA	Ginger-2	3960	0.0367801	5
1144	M27_B24a_H01b	DNA	Kolobok-Hyd	2729	0.0253467	1
1145	M27_B24a_H01b	DNA	P	84	0.000780185	1
1146	M27_B24a_H01b	DNA	PIF-Harbing	10385	0.096455	37
1147	M27_B24a_H01b	DNA	PIF-Spy	8487	0.0788265	48
1148	M27_B24a_H01b	DNA	PiggyBac	20847	0.193625	45
1149	M27_B24a_H01b	DNA	Sola-1	24878	0.231065	85
1150	M27_B24a_H01b	DNA	Sola-2	4798	0.0445634	22
1151	M27_B24a_H01b	DNA	TcMar-Fot1	14875	0.138158	105
1152	M27_B24a_H01b	DNA	TcMar-Marin	63736	0.591974	455
1153	M27_B24a_H01b	DNA	TcMar-Tc1	55526	0.515721	232
1154	M27_B24a_H01b	DNA	TcMar-m44	5533	0.05139	20
1155	M27_B24a_H01b	DNA	Zator	220	0.00204334	2
1156	M27_B24a_H01b	DNA	hAT-Ac	13456	0.124978	22
1157	M27_B24a_H01b	DNA	hAT-Tip100	3521	0.0327027	1
1158	M27_B24a_H01b	DNA	hAT-hATm	67	0.00062229	2
1159	M27_B24a_H01b	LINE	CR1	155561	1.44484	288
1160	M27_B24a_H01b	LINE	CR1-Zenon	97594	0.906445	392
1161	M27_B24a_H01b	LINE	CRE	62387	0.579445	269
1162	M27_B24a_H01b	LINE	Dong-R4	24260	0.225325	94
1163	M27_B24a_H01b	LINE	I	85128	0.790661	255
1164	M27_B24a_H01b	LINE	I-Jockey	12567	0.116721	39
1165	M27_B24a_H01b	LINE	L1	10909	0.101322	121
1166	M27_B24a_H01b	LINE	L1-Tx1	712	0.00661299	5
1167	M27_B24a_H01b	LINE	L2	310595	2.88478	1260
1168	M27_B24a_H01b	LINE	Penelope	17859	0.165873	147
1169	M27_B24a_H01b	LINE	Proto2	36692	0.340792	110
1170	M27_B24a_H01b	LINE	R1	115389	1.07172	248
1171	M27_B24a_H01b	LINE	R1-LOA	27630	0.256625	37
1172	M27_B24a_H01b	LINE	RTE	15612	0.145003	127
1173	M27_B24a_H01b	LINE	RTE-BovB	91714	0.851832	328
1174	M27_B24a_H01b	LINE	RTE-RTE	270893	2.51603	1506
1175	M27_B24a_H01b	LINE	RTE-X	10008	0.0929534	16
1176	M27_B24a_H01b	LINE	Unknown	1630792	15.1467	9312
1177	M27_B24a_H01b	LTR	Copia	5235	0.0486222	6
1178	M27_B24a_H01b	LTR	Gypsy	162791	1.51199	176
1179	M27_B24a_H01b	LTR	Pao	116582	1.0828	68
1180	M27_B24a_H01b	RC	Helitron	1016271	9.43904	5607
1181	M27_B24a_H01b	SINE	SINE	391236	3.63377	2296
1182	M28_B02_H07b	DNA	Academ-1	136	0.00154977	1
1183	M28_B02_H07b	DNA	CMC-Chapaev	257	0.0029286	1
1184	M28_B02_H07b	DNA	CMC-Transib	12472	0.142123	37
1185	M28_B02_H07b	DNA	Maveric_Unknown	34	0.000387441	1
1186	M28_B02_H07b	DNA	P	1480	0.0168651	3
1187	M28_B02_H07b	DNA	PIF-Harbing	3390	0.0386302	38
1188	M28_B02_H07b	DNA	PIF-Spy	8279	0.094342	49
1189	M28_B02_H07b	DNA	PiggyBac	10196	0.116187	33
1190	M28_B02_H07b	DNA	Sola-1	16298	0.185721	62
1191	M28_B02_H07b	DNA	Sola-2	1834	0.020899	11
1192	M28_B02_H07b	DNA	TcMar-Fot1	10740	0.122386	96
1193	M28_B02_H07b	DNA	TcMar-Marin	58600	0.667767	449
1194	M28_B02_H07b	DNA	TcMar-Tc1	67692	0.771373	240
1195	M28_B02_H07b	DNA	TcMar-m44	6951	0.079209	25
1196	M28_B02_H07b	DNA	Zator	35	0.000398837	1
1197	M28_B02_H07b	DNA	hAT-Ac	21622	0.24639	28
1198	M28_B02_H07b	DNA	hAT-Tip100	6763	0.0770666	7
1199	M28_B02_H07b	DNA	hAT-hATm	472	0.0053786	2
1200	M28_B02_H07b	DNA	hAT-hATx	55	0.000626743	1
1201	M28_B02_H07b	LINE	CR1	111641	1.27219	271
1202	M28_B02_H07b	LINE	CR1-Zenon	71209	0.81145	384
1203	M28_B02_H07b	LINE	CRE	48665	0.554554	226
1204	M28_B02_H07b	LINE	Dong-R4	30906	0.352184	89
1205	M28_B02_H07b	LINE	I	65618	0.747739	241
1206	M28_B02_H07b	LINE	I-Jockey	7279	0.0829466	39
1207	M28_B02_H07b	LINE	L1	8720	0.0993673	103
1208	M28_B02_H07b	LINE	L1-Tx1	1438	0.0163865	7
1209	M28_B02_H07b	LINE	L2	273524	3.1169	1225
1210	M28_B02_H07b	LINE	Penelope	21218	0.241786	131
1211	M28_B02_H07b	LINE	Proto2	33089	0.37706	79
1212	M28_B02_H07b	LINE	R1	87014	0.991554	249
1213	M28_B02_H07b	LINE	R1-LOA	18742	0.213571	52
1214	M28_B02_H07b	LINE	RTE	17259	0.196672	138
1215	M28_B02_H07b	LINE	RTE-BovB	65417	0.745449	284
1216	M28_B02_H07b	LINE	RTE-RTE	210238	2.39573	1273
1217	M28_B02_H07b	LINE	RTE-X	8041	0.0916299	12
1218	M28_B02_H07b	LINE	Unknown	1492554	17.0082	8924
1219	M28_B02_H07b	LTR	Gypsy	98582	1.12337	127
1220	M28_B02_H07b	LTR	Pao	53245	0.606745	74
1221	M28_B02_H07b	RC	Helitron	892880	10.1747	5051
1222	M28_B02_H07b	SINE	SINE	380229	4.33284	2223
1223	M29_B24b_H17b	DNA	Academ-1	273	0.00284558	1
1224	M29_B24b_H17b	DNA	CMC-Chapaev	942	0.00981881	3
1225	M29_B24b_H17b	DNA	CMC-Transib	31092	0.324083	54
1226	M29_B24b_H17b	DNA	Ginger-2	1646	0.0171569	1
1227	M29_B24b_H17b	DNA	Kolobok-Hyd	5203	0.0542328	5
1228	M29_B24b_H17b	DNA	MULE-MuDR	5023	0.0523566	5
1229	M29_B24b_H17b	DNA	P	2029	0.021149	13
1230	M29_B24b_H17b	DNA	PIF-Harbing	93362	0.973146	114
1231	M29_B24b_H17b	DNA	PIF-Spy	27830	0.290082	93
1232	M29_B24b_H17b	DNA	PiggyBac	142397	1.48426	147
1233	M29_B24b_H17b	DNA	Sola-1	48619	0.506774	107
1234	M29_B24b_H17b	DNA	Sola-2	11410	0.118931	21
1235	M29_B24b_H17b	DNA	TcMar-Fot1	37763	0.393618	112
1236	M29_B24b_H17b	DNA	TcMar-Marin	61723	0.643361	386
1237	M29_B24b_H17b	DNA	TcMar-Tc1	160276	1.67062	359
1238	M29_B24b_H17b	DNA	TcMar-m44	29104	0.303362	83
1239	M29_B24b_H17b	DNA	Zator	411	0.004284	2
1240	M29_B24b_H17b	DNA	hAT-Ac	14832	0.154599	23
1241	M29_B24b_H17b	DNA	hAT-Charlie	1971	0.0205445	1
1242	M29_B24b_H17b	DNA	hAT-Tip100	1555	0.0162083	5
1243	M29_B24b_H17b	DNA	hAT-hATm	1611	0.016792	2
1244	M29_B24b_H17b	DNA	hAT-hATx	3766	0.0392544	3
1245	M29_B24b_H17b	LINE	CR1	159472	1.66224	316
1246	M29_B24b_H17b	LINE	CR1-Zenon	77747	0.810386	322
1247	M29_B24b_H17b	LINE	CRE	46744	0.48723	216
1248	M29_B24b_H17b	LINE	Dong-R4	25632	0.267172	95
1249	M29_B24b_H17b	LINE	I	81387	0.848327	234
1250	M29_B24b_H17b	LINE	I-Jockey	59285	0.617949	68
1251	M29_B24b_H17b	LINE	L1	7088	0.0738808	73
1252	M29_B24b_H17b	LINE	L1-Tx1	660	0.00687942	7
1253	M29_B24b_H17b	LINE	L2	294252	3.0671	1212
1254	M29_B24b_H17b	LINE	PLE_Unknown	290	0.00302278	1
1255	M29_B24b_H17b	LINE	Penelope	29573	0.30825	149
1256	M29_B24b_H17b	LINE	Proto2	45602	0.475326	97
1257	M29_B24b_H17b	LINE	R1	102560	1.06902	283
1258	M29_B24b_H17b	LINE	R1-LOA	44454	0.46336	46
1259	M29_B24b_H17b	LINE	RTE	25279	0.263492	163
1260	M29_B24b_H17b	LINE	RTE-BovB	129675	1.35165	365
1261	M29_B24b_H17b	LINE	RTE-RTE	214090	2.23154	1109
1262	M29_B24b_H17b	LINE	RTE-X	15556	0.162146	16
1263	M29_B24b_H17b	LINE	Tad1	208	0.00216806	1
1264	M29_B24b_H17b	LINE	Unknown	1381484	14.3997	8160
1265	M29_B24b_H17b	LTR	Copia	82	0.000854716	1
1266	M29_B24b_H17b	LTR	DIRS	3231	0.0336779	2
1267	M29_B24b_H17b	LTR	Gypsy	149670	1.56007	219
1268	M29_B24b_H17b	LTR	Pao	147507	1.53752	150
1269	M29_B24b_H17b	RC	Helitron	952325	9.92643	4852
1270	M29_B24b_H17b	SINE	SINE	329832	3.43796	1884
1271	M30_B23b_H20b	DNA	Academ-1	447	0.00524927	2
1272	M30_B23b_H20b	DNA	CMC-Transib	17719	0.20808	41
1273	M30_B23b_H20b	DNA	Ginger-2	1951	0.0229112	2
1274	M30_B23b_H20b	DNA	Maveric_Unknown	127	0.0014914	1
1275	M30_B23b_H20b	DNA	P	310	0.00364043	3
1276	M30_B23b_H20b	DNA	PIF-Harbing	7778	0.0913396	39
1277	M30_B23b_H20b	DNA	PIF-Spy	3895	0.0457403	42
1278	M30_B23b_H20b	DNA	PiggyBac	17663	0.207422	45
1279	M30_B23b_H20b	DNA	Sola-1	12199	0.143257	67
1280	M30_B23b_H20b	DNA	Sola-2	2197	0.0258001	16
1281	M30_B23b_H20b	DNA	TcMar-Fot1	19005	0.223182	98
1282	M30_B23b_H20b	DNA	TcMar-Marin	81034	0.951609	488
1283	M30_B23b_H20b	DNA	TcMar-Tc1	53662	0.630171	214
1284	M30_B23b_H20b	DNA	TcMar-m44	5410	0.0635314	20
1285	M30_B23b_H20b	DNA	Zator	55	0.000645883	1
1286	M30_B23b_H20b	DNA	hAT-Ac	8910	0.104633	15
1287	M30_B23b_H20b	DNA	hAT-Tip100	2778	0.032623	7
1288	M30_B23b_H20b	DNA	hAT-hATm	2957	0.034725	1
1289	M30_B23b_H20b	LINE	CR1	154061	1.80919	277
1290	M30_B23b_H20b	LINE	CR1-Zenon	73867	0.867445	379
1291	M30_B23b_H20b	LINE	CRE	48308	0.567297	239
1292	M30_B23b_H20b	LINE	Dong-R4	34802	0.408691	87
1293	M30_B23b_H20b	LINE	I	71490	0.839531	214
1294	M30_B23b_H20b	LINE	I-Jockey	20585	0.241737	33
1295	M30_B23b_H20b	LINE	L1	8741	0.102648	103
1296	M30_B23b_H20b	LINE	L1-Tx1	2003	0.0235219	11
1297	M30_B23b_H20b	LINE	L2	299497	3.51709	1231
1298	M30_B23b_H20b	LINE	Penelope	33185	0.389703	125
1299	M30_B23b_H20b	LINE	Proto2	43757	0.513853	95
1300	M30_B23b_H20b	LINE	R1	92767	1.08939	221
1301	M30_B23b_H20b	LINE	R1-LOA	34497	0.40511	38
1302	M30_B23b_H20b	LINE	RTE	20015	0.235043	135
1303	M30_B23b_H20b	LINE	RTE-BovB	67458	0.792182	292
1304	M30_B23b_H20b	LINE	RTE-RTE	238891	2.80538	1297
1305	M30_B23b_H20b	LINE	RTE-X	15511	0.182151	23
1306	M30_B23b_H20b	LINE	Unknown	1444520	16.9635	8915
1307	M30_B23b_H20b	LTR	Gypsy	128947	1.51427	144
1308	M30_B23b_H20b	LTR	Pao	98943	1.16192	76
1309	M30_B23b_H20b	RC	Helitron	929511	10.9156	5082
1310	M30_B23b_H20b	SINE	SINE	380787	4.47171	2311
1311	M31_B11b_H06b	DNA	CMC-Chapaev	935	0.0119742	2
1312	M31_B11b_H06b	DNA	CMC-Transib	36987	0.473679	47
1313	M31_B11b_H06b	DNA	Ginger-2	4224	0.0540953	4
1314	M31_B11b_H06b	DNA	MULE-MuDR	938	0.0120126	2
1315	M31_B11b_H06b	DNA	P	6118	0.0783511	4
1316	M31_B11b_H06b	DNA	PIF-Harbing	87851	1.12508	83
1317	M31_B11b_H06b	DNA	PIF-Spy	10656	0.136468	54
1318	M31_B11b_H06b	DNA	PiggyBac	100305	1.28457	85
1319	M31_B11b_H06b	DNA	Sola-1	44884	0.574813	69
1320	M31_B11b_H06b	DNA	Sola-2	7196	0.0921566	19
1321	M31_B11b_H06b	DNA	TcMar-Fot1	15914	0.203805	86
1322	M31_B11b_H06b	DNA	TcMar-Marin	66698	0.854178	423
1323	M31_B11b_H06b	DNA	TcMar-Tc1	118054	1.51188	320
1324	M31_B11b_H06b	DNA	TcMar-m44	20545	0.263113	49
1325	M31_B11b_H06b	DNA	Zator	99	0.00126786	2
1326	M31_B11b_H06b	DNA	hAT-Ac	10204	0.130679	12
1327	M31_B11b_H06b	DNA	hAT-Charlie	924	0.0118333	3
1328	M31_B11b_H06b	DNA	hAT-Tip100	4550	0.0582702	4
1329	M31_B11b_H06b	DNA	hAT-hATm	5330	0.0682594	5
1330	M31_B11b_H06b	DNA	hAT-hATx	86	0.00110137	1
1331	M31_B11b_H06b	LINE	CR1	122217	1.56519	290
1332	M31_B11b_H06b	LINE	CR1-Zenon	82423	1.05556	304
1333	M31_B11b_H06b	LINE	CRE	43990	0.563364	206
1334	M31_B11b_H06b	LINE	Dong-R4	17635	0.225845	70
1335	M31_B11b_H06b	LINE	I	113012	1.4473	202
1336	M31_B11b_H06b	LINE	I-Jockey	29922	0.3832	39
1337	M31_B11b_H06b	LINE	L1	4733	0.0606139	57
1338	M31_B11b_H06b	LINE	L1-Tx1	1686	0.021592	8
1339	M31_B11b_H06b	LINE	L2	237514	3.04176	885
1340	M31_B11b_H06b	LINE	PLE_Unknown	125	0.00160083	1
1341	M31_B11b_H06b	LINE	Penelope	17199	0.220261	74
1342	M31_B11b_H06b	LINE	Proto2	16929	0.216804	54
1343	M31_B11b_H06b	LINE	R1	90185	1.15497	182
1344	M31_B11b_H06b	LINE	R1-LOA	20319	0.260218	39
1345	M31_B11b_H06b	LINE	R2	13270	0.169944	7
1346	M31_B11b_H06b	LINE	RTE	14982	0.191869	104
1347	M31_B11b_H06b	LINE	RTE-BovB	86005	1.10144	258
1348	M31_B11b_H06b	LINE	RTE-RTE	201462	2.58005	1006
1349	M31_B11b_H06b	LINE	RTE-X	6332	0.0810917	11
1350	M31_B11b_H06b	LINE	Tad1	104	0.00133189	1
1351	M31_B11b_H06b	LINE	Unknown	1396600	17.8858	7508
1352	M31_B11b_H06b	LTR	Copia	5679	0.0727289	5
1353	M31_B11b_H06b	LTR	Gypsy	157581	2.01808	286
1354	M31_B11b_H06b	LTR	Pao	78197	1.00144	84
1355	M31_B11b_H06b	RC	Helitron	867011	11.1035	4265
1356	M31_B11b_H06b	SINE	SINE	268282	3.43579	1596
